# Supplementary material for: Methyl rac-(2R,11S,12R)-12-(2-chloro­phen­yl)-22-oxo-9,13,21-trioxapenta­cyclo­[12.8.0.02,11.03,8.015,20]docosa-1(14),3,5,7,15(20),16,18-hepta­ene-11-carboxyl­ate
Source: Acta Crystallogr Sect E Struct Rep Online. 2011 Sep 17;67(Pt 10):o2673. doi: 10.1107/S1600536811037196 (PMC3201225; doi:10.1107/S1600536811037196)
Supplement: Supplementary file 1 [file e-67-o2673-sup1.cif]

##############################################################################
#                                                                            #
# This CIF contains the data in a paper accepted for publication in          #
# Acta Crystallographica Section E. It conforms to the requirements of       #
# Notes for Authors for Acta Crystallographica Section E, and has been       #
# peer reviewed under the auspices of the IUCr Commission on Journals.       #
#                                                                            #
# Full details of the Crystallographic Information File format               #
# are given in the paper "The Crystallographic Information File (CIF):       #
# a New Standard Archive File for Crystallography" by S. R. Hall, F. H.      #
# Allen and I. D. Brown [Acta Cryst. (1991), A47, 655-685].                  #
#                                                                            #
# The current version of the core CIF dictionary is obtainable from          #
# ftp://ftp.iucr.org/pub/cif_core.dic.                                       #
#                                                                            #
# Software is freely available for graphical display of the structure(s)     #
# in this CIF. For information consult the CIF software page                 #
# http://www.iucr.org/resources/cif/software.                                #
#                                                                            #
# This file may be used for bona fide research purposes within the           #
# scientific community so long as proper attribution is given to the journal # 
# article from which it was obtained.                                        #
#                                                                            #
##############################################################################
data_global
_audit_creation_method     SHELXL-97
_journal_date_recd_electronic     2011-08-20
_journal_date_accepted     2011-09-13
_journal_name_full     'Acta Crystallographica, Section E'
_journal_year     2011
_journal_volume     67
_journal_issue     10
_journal_page_first     o2673
_journal_page_last     o2673
_journal_paper_category     QO
_journal_coeditor_code     LD2025
_publ_contact_author_name     'K. Sethusankar'
_publ_contact_author_address
;
   Department of Physics
   RKM Vivekananda College (Autonomous)
   Chennai 600 004
   India
;
_publ_contact_author_email     'ksethusankar@yahoo.co.in'
_publ_contact_author_fax     '044 091 2499 3057'
_publ_contact_author_phone     '044 091 24484170'
_publ_section_title
;\
Methyl
<i>rac</i>-(2<i>R</i>,11<i>S</i>,12<i>R</i>)-12-(2-chlorophenyl)-22-oxo-9,13,\
21-trioxapentacyclo[12.8.0.0^2,11^.0^3,8^.0^15,20^]docosa-1(14),3,5,7,\
15(20),16,18-heptaene-11-carboxylate
;
loop_
    _publ_author_name
    _publ_author_address
    'K. Swaminathan'
;
Department of Physics
RKM Vivekananda College (Autonomous)
Chennai 600 004
India
;
    'K. Sethusankar'
;
Department of Physics
RKM Vivekananda College (Autonomous)
Chennai 600 004
India
;
    'G. Sivakumar'
;
Department of Organic Chemistry
University of Madras
Maraimalai Campus
Chennai 600 025
India
;
    'M. Bakthadoss'
;
Department of Organic Chemistry
University of Madras
Maraimalai Campus
Chennai 600 025
India
;
data_I
_audit_creation_method     SHELXL-97
_chemical_name_systematic
;
Methyl <i>rac</i>-(2<i>R</i>,11<i>S</i>,12<i>R</i>)-12-(2-chlorophenyl)-
22-oxo-9,13,21-trioxapentacyclo[12.8.0.0^2,11^.0^3,8^.0^15,20^]docosa-
1(14),3,5,7,15(20),16,18-heptaene-11-carboxylate
;
_chemical_name_common     ?
_chemical_formula_moiety     'C27 H19 Cl O6'
_chemical_formula_sum     'C27 H19 Cl O6'
_chemical_formula_iupac     'C27 H19 Cl O6'
_chemical_formula_weight     474.87
_chemical_melting_point     ?
_symmetry_cell_setting     triclinic
_symmetry_space_group_name_H-M     'P -1'
_symmetry_space_group_name_Hall     '-P 1'
loop_
    _symmetry_equiv_pos_as_xyz
    'x, y, z'
    '-x, -y, -z'
_cell_length_a     8.4441(3)
_cell_length_b     9.7556(3)
_cell_length_c     13.8546(5)
_cell_angle_alpha     73.831(2)
_cell_angle_beta     82.858(2)
_cell_angle_gamma     87.962(2)
_cell_volume     1087.65(6)
_cell_formula_units_Z     2
_cell_measurement_reflns_used     6336
_cell_measurement_theta_min     2.17
_cell_measurement_theta_max     30.02
_cell_measurement_temperature     293(2)
_exptl_crystal_description     Block
_exptl_crystal_colour     Colourless
_exptl_crystal_size_max     0.30
_exptl_crystal_size_mid     0.25
_exptl_crystal_size_min     0.25
_exptl_crystal_density_diffrn     1.450
_exptl_crystal_density_meas     ?
_exptl_crystal_density_method     'not measured'
_exptl_crystal_F_000     492
_exptl_absorpt_coefficient_mu     0.220
_exptl_absorpt_correction_type     none
_exptl_absorpt_process_details     ?
_exptl_absorpt_correction_T_min     ?
_exptl_absorpt_correction_T_max     ?
_exptl_special_details     ?
_diffrn_ambient_temperature     293(2)
_diffrn_radiation_type     MoK\a
_diffrn_radiation_wavelength     0.71073
_diffrn_radiation_source     'fine-focus sealed tube'
_diffrn_radiation_monochromator     graphite
_diffrn_measurement_device_type     'Bruker Kappa APEXII CCD'
_diffrn_measurement_method     \w
_diffrn_detector_area_resol_mean     ?
_diffrn_reflns_number     26685
_diffrn_reflns_av_R_equivalents     0.0256
_diffrn_reflns_av_sigmaI/netI     0.0191
_diffrn_reflns_theta_min     2.17
_diffrn_reflns_theta_max     30.02
_diffrn_reflns_theta_full     30.02
_diffrn_measured_fraction_theta_max     0.996
_diffrn_measured_fraction_theta_full     0.996
_diffrn_reflns_limit_h_min     -11
_diffrn_reflns_limit_h_max     11
_diffrn_reflns_limit_k_min     -12
_diffrn_reflns_limit_k_max     13
_diffrn_reflns_limit_l_min     -19
_diffrn_reflns_limit_l_max     19
_diffrn_standards_number     ?
_diffrn_standards_interval_count     ?
_diffrn_standards_interval_time     ?
_diffrn_standards_decay_%     ?
_refine_special_details
;
Refinement of <i>F</i>^2^ against ALL reflections. The weighted <i>R</i>-factor
<i>wR</i> and goodness of fit <i>S</i> are based on <i>F</i>^2^, conventional
<i>R</i>-factors <i>R</i> are based on <i>F</i>, with <i>F</i> set to zero for
negative <i>F</i>^2^. The threshold expression of <i>F</i>^2^ >
\s(<i>F</i>^2^) is used only for calculating <i>R</i>-factors(gt) <i>etc</i>.
and is not relevant to the choice of reflections for refinement.
<i>R</i>-factors based on <i>F</i>^2^ are statistically about twice as large
as those based on <i>F</i>, and <i>R</i>- factors based on ALL data will be
even larger.
;
_reflns_number_total     6336
_reflns_number_gt     4968
_reflns_threshold_expression     I>2\s(I)
_refine_ls_structure_factor_coef     Fsqd
_refine_ls_matrix_type     full
_refine_ls_R_factor_all     0.0595
_refine_ls_R_factor_gt     0.0458
_refine_ls_wR_factor_gt     0.1274
_refine_ls_wR_factor_ref     0.1426
_refine_ls_goodness_of_fit_ref     1.009
_refine_ls_restrained_S_all     1.009
_refine_ls_number_reflns     6336
_refine_ls_number_parameters     308
_refine_ls_number_restraints     0
_refine_ls_hydrogen_treatment     constr
_refine_ls_weighting_scheme     calc
_refine_ls_weighting_details
         'calc w=1/[\s^2^(Fo^2^)+(0.0742P)^2^+0.3227P] where P=(Fo^2^+2Fc^2^)/3'
_atom_sites_solution_hydrogens     geom
_atom_sites_solution_primary     direct
_atom_sites_solution_secondary     difmap
_refine_ls_shift/su_max     0.000
_refine_ls_shift/su_mean     0.000
_refine_diff_density_max     0.572
_refine_diff_density_min     -0.524
_refine_ls_extinction_method     none
_refine_ls_extinction_coef     ?
loop_
    _atom_type_symbol
    _atom_type_description
    _atom_type_scat_dispersion_real
    _atom_type_scat_dispersion_imag
    _atom_type_scat_source
    'C' 'C' 0.0033 0.0016
                         'International Tables Vol C Tables 4.2.6.8 and 6.1.1.4'
    'H' 'H' 0.0000 0.0000
                         'International Tables Vol C Tables 4.2.6.8 and 6.1.1.4'
    'O' 'O' 0.0106 0.0060
                         'International Tables Vol C Tables 4.2.6.8 and 6.1.1.4'
    'Cl' 'Cl' 0.1484 0.1585
                         'International Tables Vol C Tables 4.2.6.8 and 6.1.1.4'
_computing_data_collection     'APEX2 (Bruker, 2008)'
_computing_cell_refinement     'SAINT (Bruker, 2008)'
_computing_data_reduction     'SAINT (Bruker, 2008)'
_computing_structure_solution     'SHELXS97 (Sheldrick, 2008)'
_computing_structure_refinement     'SHELXL97 (Sheldrick, 2008)'
_computing_molecular_graphics     'ORTEP-3 (Farrugia, 1997)'
_computing_publication_material
                            'SHELXL97 (Sheldrick, 2008) and PLATON (Spek, 2009)'
loop_
    _atom_site_type_symbol
    _atom_site_label
    _atom_site_fract_x
    _atom_site_fract_y
    _atom_site_fract_z
    _atom_site_U_iso_or_equiv
    _atom_site_adp_type
    _atom_site_calc_flag
    _atom_site_refinement_flags
    _atom_site_occupancy
    _atom_site_symmetry_multiplicity
    _atom_site_disorder_assembly
    _atom_site_disorder_group
    C C1 0.65779(17) 0.56358(17) 0.40142(11) 0.0427(3) Uani d . 1 1 . .
    H H1 0.6784 0.5199 0.4674 0.051 Uiso calc R 1 1 . .
    C C2 0.6817(2) 0.70748(18) 0.36081(13) 0.0485(4) Uani d . 1 1 . .
    H H2 0.7199 0.7612 0.3989 0.058 Uiso calc R 1 1 . .
    C C3 0.6491(2) 0.77270(17) 0.26310(13) 0.0493(4) Uani d . 1 1 . .
    H H3 0.6674 0.8699 0.2349 0.059 Uiso calc R 1 1 . .
    C C4 0.58945(19) 0.69331(15) 0.20757(11) 0.0424(3) Uani d . 1 1 . .
    H H4 0.5632 0.7389 0.1431 0.051 Uiso calc R 1 1 . .
    C C5 0.56753(15) 0.54613(14) 0.24582(9) 0.0331(3) Uani d . 1 1 . .
    C C6 0.60257(15) 0.48263(14) 0.34399(10) 0.0345(3) Uani d . 1 1 . .
    C C7 0.51941(16) 0.25398(14) 0.33923(10) 0.0355(3) Uani d . 1 1 . .
    H H7A 0.4668 0.1716 0.3874 0.043 Uiso calc R 1 1 . .
    H H7B 0.6078 0.2197 0.3004 0.043 Uiso calc R 1 1 . .
    C C8 0.40116(14) 0.33317(13) 0.26765(9) 0.0302(2) Uani d . 1 1 . .
    C C9 0.48878(14) 0.45976(13) 0.18856(9) 0.0301(2) Uani d . 1 1 . .
    H H9 0.4088 0.5205 0.1515 0.036 Uiso calc R 1 1 . .
    C C10 0.59876(14) 0.40135(13) 0.11382(9) 0.0311(2) Uani d . 1 1 . .
    C C11 0.58170(14) 0.26821(14) 0.10487(9) 0.0323(2) Uani d . 1 1 . .
    C C12 0.33567(14) 0.23433(14) 0.21156(9) 0.0322(2) Uani d . 1 1 . .
    H H12 0.2696 0.2912 0.1614 0.039 Uiso calc R 1 1 . .
    C C13 0.71735(16) 0.49406(15) 0.04264(9) 0.0369(3) Uani d . 1 1 . .
    C C14 0.81399(16) 0.29644(16) -0.01975(10) 0.0391(3) Uani d . 1 1 . .
    C C15 0.68874(15) 0.21021(15) 0.03630(9) 0.0347(3) Uani d . 1 1 . .
    C C16 0.67418(18) 0.07365(17) 0.02455(11) 0.0432(3) Uani d . 1 1 . .
    H H16 0.5907 0.0146 0.0615 0.052 Uiso calc R 1 1 . .
    C C17 0.7832(2) 0.0264(2) -0.04158(14) 0.0546(4) Uani d . 1 1 . .
    H H17 0.7722 -0.0637 -0.0505 0.066 Uiso calc R 1 1 . .
    C C18 0.9098(2) 0.1137(2) -0.09498(14) 0.0590(4) Uani d . 1 1 . .
    H H18 0.9841 0.0806 -0.1387 0.071 Uiso calc R 1 1 . .
    C C19 0.92701(19) 0.2478(2) -0.08424(12) 0.0531(4) Uani d . 1 1 . .
    H H19 1.0128 0.3051 -0.1195 0.064 Uiso calc R 1 1 . .
    C C20 0.23943(16) 0.10893(14) 0.27860(10) 0.0362(3) Uani d . 1 1 . .
    C C21 0.3141(2) -0.01302(16) 0.33065(13) 0.0484(4) Uani d . 1 1 . .
    H H21 0.4247 -0.0198 0.3203 0.058 Uiso calc R 1 1 . .
    C C22 0.2274(3) -0.12563(19) 0.39802(15) 0.0646(5) Uani d . 1 1 . .
    H H22 0.2798 -0.2062 0.4331 0.078 Uiso calc R 1 1 . .
    C C23 0.0635(3) -0.1172(2) 0.41250(16) 0.0699(6) Uani d . 1 1 . .
    H H23 0.0051 -0.1916 0.4584 0.084 Uiso calc R 1 1 . .
    C C24 -0.0138(2) -0.0002(2) 0.35981(15) 0.0619(5) Uani d . 1 1 . .
    H H24 -0.1246 0.0045 0.3690 0.074 Uiso calc R 1 1 . .
    C C25 0.07359(17) 0.11175(18) 0.29258(12) 0.0454(3) Uani d . 1 1 . .
    C C26 0.26076(15) 0.38165(15) 0.33110(10) 0.0352(3) Uani d . 1 1 . .
    C C27 0.0578(3) 0.5498(3) 0.33678(18) 0.0788(7) Uani d . 1 1 . .
    H H27A -0.0335 0.4941 0.3363 0.118 Uiso calc R 1 1 . .
    H H27B 0.0379 0.6486 0.3049 0.118 Uiso calc R 1 1 . .
    H H27C 0.0771 0.5384 0.4054 0.118 Uiso calc R 1 1 . .
    O O1 0.57971(13) 0.34145(11) 0.39277(7) 0.0437(2) Uani d . 1 1 . .
    O O2 0.46794(11) 0.17495(10) 0.15960(7) 0.0386(2) Uani d . 1 1 . .
    O O3 0.82713(12) 0.43425(12) -0.01572(8) 0.0439(2) Uani d . 1 1 . .
    O O4 0.72725(15) 0.62092(12) 0.02839(8) 0.0514(3) Uani d . 1 1 . .
    O O5 0.21355(14) 0.31564(13) 0.41573(8) 0.0511(3) Uani d . 1 1 . .
    O O6 0.19620(14) 0.50185(13) 0.28202(9) 0.0556(3) Uani d . 1 1 . .
    Cl Cl1 -0.03104(5) 0.25730(6) 0.22616(5) 0.07724(18) Uani d . 1 1 . .
loop_
    _atom_site_aniso_label
    _atom_site_aniso_U_11
    _atom_site_aniso_U_22
    _atom_site_aniso_U_33
    _atom_site_aniso_U_12
    _atom_site_aniso_U_13
    _atom_site_aniso_U_23
    C1 0.0385(7) 0.0535(8) 0.0382(7) -0.0064(6) -0.0058(5) -0.0149(6)
    C2 0.0478(8) 0.0524(9) 0.0516(8) -0.0101(7) -0.0021(6) -0.0251(7)
    C3 0.0576(9) 0.0389(7) 0.0524(9) -0.0087(6) 0.0015(7) -0.0165(6)
    C4 0.0510(8) 0.0350(7) 0.0385(7) -0.0050(6) -0.0011(6) -0.0068(5)
    C5 0.0313(6) 0.0350(6) 0.0319(6) -0.0047(5) -0.0005(4) -0.0081(5)
    C6 0.0290(5) 0.0388(6) 0.0342(6) -0.0039(5) -0.0029(4) -0.0076(5)
    C7 0.0352(6) 0.0341(6) 0.0331(6) -0.0027(5) -0.0057(5) -0.0017(5)
    C8 0.0277(5) 0.0324(6) 0.0271(5) -0.0046(4) -0.0006(4) -0.0034(4)
    C9 0.0291(5) 0.0307(5) 0.0274(5) -0.0034(4) -0.0031(4) -0.0028(4)
    C10 0.0285(5) 0.0365(6) 0.0255(5) -0.0065(4) -0.0017(4) -0.0036(4)
    C11 0.0286(5) 0.0379(6) 0.0276(5) -0.0062(5) -0.0005(4) -0.0050(5)
    C12 0.0282(5) 0.0355(6) 0.0307(6) -0.0062(4) 0.0013(4) -0.0070(5)
    C13 0.0361(6) 0.0446(7) 0.0270(5) -0.0118(5) -0.0015(5) -0.0046(5)
    C14 0.0335(6) 0.0520(8) 0.0312(6) -0.0056(5) -0.0007(5) -0.0109(5)
    C15 0.0317(6) 0.0432(7) 0.0285(5) -0.0025(5) -0.0029(4) -0.0090(5)
    C16 0.0424(7) 0.0480(8) 0.0405(7) -0.0034(6) -0.0032(6) -0.0149(6)
    C17 0.0566(9) 0.0605(10) 0.0527(9) 0.0029(8) -0.0030(7) -0.0275(8)
    C18 0.0516(9) 0.0769(12) 0.0530(9) 0.0047(8) 0.0062(7) -0.0312(9)
    C19 0.0396(7) 0.0755(11) 0.0428(8) -0.0071(7) 0.0084(6) -0.0190(8)
    C20 0.0349(6) 0.0387(6) 0.0339(6) -0.0119(5) 0.0037(5) -0.0100(5)
    C21 0.0486(8) 0.0377(7) 0.0531(9) -0.0091(6) 0.0019(7) -0.0051(6)
    C22 0.0836(13) 0.0398(8) 0.0603(10) -0.0189(8) 0.0015(9) 0.0005(7)
    C23 0.0819(13) 0.0590(11) 0.0600(11) -0.0388(10) 0.0225(10) -0.0105(9)
    C24 0.0466(9) 0.0712(12) 0.0680(11) -0.0298(8) 0.0193(8) -0.0268(10)
    C25 0.0360(7) 0.0533(8) 0.0483(8) -0.0140(6) 0.0025(6) -0.0177(7)
    C26 0.0306(6) 0.0418(7) 0.0335(6) -0.0060(5) -0.0007(5) -0.0113(5)
    C27 0.0661(12) 0.0860(15) 0.0753(13) 0.0301(11) 0.0142(10) -0.0209(12)
    O1 0.0515(6) 0.0415(5) 0.0361(5) -0.0080(4) -0.0168(4) -0.0013(4)
    O2 0.0364(5) 0.0369(5) 0.0401(5) -0.0104(4) 0.0090(4) -0.0114(4)
    O3 0.0380(5) 0.0518(6) 0.0385(5) -0.0139(4) 0.0087(4) -0.0108(4)
    O4 0.0623(7) 0.0433(6) 0.0423(6) -0.0195(5) 0.0093(5) -0.0061(4)
    O5 0.0472(6) 0.0628(7) 0.0355(5) -0.0051(5) 0.0094(4) -0.0065(5)
    O6 0.0474(6) 0.0591(7) 0.0499(6) 0.0164(5) 0.0078(5) -0.0059(5)
    Cl1 0.0375(2) 0.0878(4) 0.1006(4) -0.0003(2) -0.0181(2) -0.0121(3)
_geom_special_details
;
All e.s.d.'s (except the e.s.d. in the dihedral angle between two l.s. planes)
are estimated using the full covariance matrix. The cell e.s.d.'s are taken
into account individually in the estimation of e.s.d.'s in distances, angles
and torsion angles; correlations between e.s.d.'s in cell parameters are only
used when they are defined by crystal symmetry. An approximate (isotropic)
treatment of cell e.s.d.'s is used for estimating e.s.d.'s involving l.s.
planes.
;
loop_
    _geom_bond_atom_site_label_1
    _geom_bond_atom_site_label_2
    _geom_bond_site_symmetry_2
    _geom_bond_distance
    _geom_bond_publ_flag
    C1 C2 . 1.371(2) ?
    C1 C6 . 1.3938(19) ?
    C1 H1 . 0.9300 ?
    C2 C3 . 1.383(2) ?
    C2 H2 . 0.9300 ?
    C3 C4 . 1.379(2) ?
    C3 H3 . 0.9300 ?
    C4 C5 . 1.3955(18) ?
    C4 H4 . 0.9300 ?
    C5 C6 . 1.3925(18) ?
    C5 C9 . 1.5247(17) ?
    C6 O1 . 1.3634(16) ?
    C7 O1 . 1.4195(17) ?
    C7 C8 . 1.5304(17) ?
    C7 H7A . 0.9700 ?
    C7 H7B . 0.9700 ?
    C8 C26 . 1.5279(17) ?
    C8 C9 . 1.5436(16) ?
    C8 C12 . 1.5497(17) ?
    C9 C10 . 1.5203(17) ?
    C9 H9 . 0.9800 ?
    C10 C11 . 1.3530(18) ?
    C10 C13 . 1.4545(16) ?
    C11 O2 . 1.3499(14) ?
    C11 C15 . 1.4455(18) ?
    C12 O2 . 1.4449(15) ?
    C12 C20 . 1.5067(17) ?
    C12 H12 . 0.9800 ?
    C13 O4 . 1.2021(18) ?
    C13 O3 . 1.3753(17) ?
    C14 O3 . 1.3700(18) ?
    C14 C15 . 1.3873(18) ?
    C14 C19 . 1.388(2) ?
    C15 C16 . 1.398(2) ?
    C16 C17 . 1.376(2) ?
    C16 H16 . 0.9300 ?
    C17 C18 . 1.390(3) ?
    C17 H17 . 0.9300 ?
    C18 C19 . 1.372(3) ?
    C18 H18 . 0.9300 ?
    C19 H19 . 0.9300 ?
    C20 C21 . 1.384(2) ?
    C20 C25 . 1.3900(19) ?
    C21 C22 . 1.389(2) ?
    C21 H21 . 0.9300 ?
    C22 C23 . 1.376(3) ?
    C22 H22 . 0.9300 ?
    C23 C24 . 1.365(3) ?
    C23 H23 . 0.9300 ?
    C24 C25 . 1.387(2) ?
    C24 H24 . 0.9300 ?
    C25 Cl1 . 1.7404(18) ?
    C26 O5 . 1.1959(16) ?
    C26 O6 . 1.3180(18) ?
    C27 O6 . 1.449(2) ?
    C27 H27A . 0.9600 ?
    C27 H27B . 0.9600 ?
    C27 H27C . 0.9600 ?
loop_
    _geom_angle_atom_site_label_1
    _geom_angle_atom_site_label_2
    _geom_angle_atom_site_label_3
    _geom_angle_site_symmetry_1
    _geom_angle_site_symmetry_3
    _geom_angle
    _geom_angle_publ_flag
    C2 C1 C6 . . 120.12(14) ?
    C2 C1 H1 . . 119.9 ?
    C6 C1 H1 . . 119.9 ?
    C1 C2 C3 . . 119.92(14) ?
    C1 C2 H2 . . 120.0 ?
    C3 C2 H2 . . 120.0 ?
    C4 C3 C2 . . 119.88(14) ?
    C4 C3 H3 . . 120.1 ?
    C2 C3 H3 . . 120.1 ?
    C3 C4 C5 . . 121.53(14) ?
    C3 C4 H4 . . 119.2 ?
    C5 C4 H4 . . 119.2 ?
    C6 C5 C4 . . 117.51(12) ?
    C6 C5 C9 . . 120.32(11) ?
    C4 C5 C9 . . 121.74(12) ?
    O1 C6 C5 . . 123.90(12) ?
    O1 C6 C1 . . 115.05(12) ?
    C5 C6 C1 . . 120.98(12) ?
    O1 C7 C8 . . 112.52(11) ?
    O1 C7 H7A . . 109.1 ?
    C8 C7 H7A . . 109.1 ?
    O1 C7 H7B . . 109.1 ?
    C8 C7 H7B . . 109.1 ?
    H7A C7 H7B . . 107.8 ?
    C26 C8 C7 . . 108.02(10) ?
    C26 C8 C9 . . 112.31(10) ?
    C7 C8 C9 . . 108.42(10) ?
    C26 C8 C12 . . 108.12(10) ?
    C7 C8 C12 . . 111.28(10) ?
    C9 C8 C12 . . 108.71(9) ?
    C10 C9 C5 . . 116.45(10) ?
    C10 C9 C8 . . 108.37(10) ?
    C5 C9 C8 . . 107.63(9) ?
    C10 C9 H9 . . 108.0 ?
    C5 C9 H9 . . 108.0 ?
    C8 C9 H9 . . 108.0 ?
    C11 C10 C13 . . 117.87(11) ?
    C11 C10 C9 . . 122.10(10) ?
    C13 C10 C9 . . 119.78(11) ?
    O2 C11 C10 . . 124.46(11) ?
    O2 C11 C15 . . 113.05(11) ?
    C10 C11 C15 . . 122.47(11) ?
    O2 C12 C20 . . 106.06(10) ?
    O2 C12 C8 . . 109.13(10) ?
    C20 C12 C8 . . 115.06(10) ?
    O2 C12 H12 . . 108.8 ?
    C20 C12 H12 . . 108.8 ?
    C8 C12 H12 . . 108.8 ?
    O4 C13 O3 . . 115.96(11) ?
    O4 C13 C10 . . 125.69(13) ?
    O3 C13 C10 . . 118.33(12) ?
    O3 C14 C15 . . 120.97(12) ?
    O3 C14 C19 . . 117.76(13) ?
    C15 C14 C19 . . 121.24(14) ?
    C14 C15 C16 . . 118.92(13) ?
    C14 C15 C11 . . 117.02(12) ?
    C16 C15 C11 . . 124.05(12) ?
    C17 C16 C15 . . 120.10(14) ?
    C17 C16 H16 . . 120.0 ?
    C15 C16 H16 . . 120.0 ?
    C16 C17 C18 . . 119.80(16) ?
    C16 C17 H17 . . 120.1 ?
    C18 C17 H17 . . 120.1 ?
    C19 C18 C17 . . 121.11(15) ?
    C19 C18 H18 . . 119.4 ?
    C17 C18 H18 . . 119.4 ?
    C18 C19 C14 . . 118.78(15) ?
    C18 C19 H19 . . 120.6 ?
    C14 C19 H19 . . 120.6 ?
    C21 C20 C25 . . 117.39(13) ?
    C21 C20 C12 . . 120.77(12) ?
    C25 C20 C12 . . 121.82(13) ?
    C20 C21 C22 . . 121.45(16) ?
    C20 C21 H21 . . 119.3 ?
    C22 C21 H21 . . 119.3 ?
    C23 C22 C21 . . 119.55(19) ?
    C23 C22 H22 . . 120.2 ?
    C21 C22 H22 . . 120.2 ?
    C24 C23 C22 . . 120.32(15) ?
    C24 C23 H23 . . 119.8 ?
    C22 C23 H23 . . 119.8 ?
    C23 C24 C25 . . 119.77(17) ?
    C23 C24 H24 . . 120.1 ?
    C25 C24 H24 . . 120.1 ?
    C24 C25 C20 . . 121.43(17) ?
    C24 C25 Cl1 . . 117.87(14) ?
    C20 C25 Cl1 . . 120.70(11) ?
    O5 C26 O6 . . 123.95(13) ?
    O5 C26 C8 . . 123.17(13) ?
    O6 C26 C8 . . 112.87(11) ?
    O6 C27 H27A . . 109.5 ?
    O6 C27 H27B . . 109.5 ?
    H27A C27 H27B . . 109.5 ?
    O6 C27 H27C . . 109.5 ?
    H27A C27 H27C . . 109.5 ?
    H27B C27 H27C . . 109.5 ?
    C6 O1 C7 . . 117.78(10) ?
    C11 O2 C12 . . 116.06(10) ?
    C14 O3 C13 . . 122.10(10) ?
    C26 O6 C27 . . 115.38(14) ?
loop_
    _geom_torsion_atom_site_label_1
    _geom_torsion_atom_site_label_2
    _geom_torsion_atom_site_label_3
    _geom_torsion_atom_site_label_4
    _geom_torsion_site_symmetry_1
    _geom_torsion_site_symmetry_2
    _geom_torsion_site_symmetry_3
    _geom_torsion_site_symmetry_4
    _geom_torsion
    _geom_torsion_publ_flag
    C6 C1 C2 C3 . . . . 0.8(2) ?
    C1 C2 C3 C4 . . . . 1.3(2) ?
    C2 C3 C4 C5 . . . . -3.0(2) ?
    C3 C4 C5 C6 . . . . 2.3(2) ?
    C3 C4 C5 C9 . . . . 174.80(14) ?
    C4 C5 C6 O1 . . . . 176.77(12) ?
    C9 C5 C6 O1 . . . . 4.20(19) ?
    C4 C5 C6 C1 . . . . -0.15(19) ?
    C9 C5 C6 C1 . . . . -172.71(12) ?
    C2 C1 C6 O1 . . . . -178.59(13) ?
    C2 C1 C6 C5 . . . . -1.4(2) ?
    O1 C7 C8 C26 . . . . -60.63(13) ?
    O1 C7 C8 C9 . . . . 61.33(13) ?
    O1 C7 C8 C12 . . . . -179.17(10) ?
    C6 C5 C9 C10 . . . . -98.76(13) ?
    C4 C5 C9 C10 . . . . 89.00(15) ?
    C6 C5 C9 C8 . . . . 23.08(16) ?
    C4 C5 C9 C8 . . . . -149.17(12) ?
    C26 C8 C9 C10 . . . . -166.73(10) ?
    C7 C8 C9 C10 . . . . 73.98(12) ?
    C12 C8 C9 C10 . . . . -47.12(12) ?
    C26 C8 C9 C5 . . . . 66.55(13) ?
    C7 C8 C9 C5 . . . . -52.74(13) ?
    C12 C8 C9 C5 . . . . -173.85(10) ?
    C5 C9 C10 C11 . . . . 138.72(12) ?
    C8 C9 C10 C11 . . . . 17.27(16) ?
    C5 C9 C10 C13 . . . . -47.09(15) ?
    C8 C9 C10 C13 . . . . -168.54(11) ?
    C13 C10 C11 O2 . . . . -174.11(12) ?
    C9 C10 C11 O2 . . . . 0.2(2) ?
    C13 C10 C11 C15 . . . . 7.69(19) ?
    C9 C10 C11 C15 . . . . -178.02(11) ?
    C26 C8 C12 O2 . . . . -173.94(10) ?
    C7 C8 C12 O2 . . . . -55.46(13) ?
    C9 C8 C12 O2 . . . . 63.88(13) ?
    C26 C8 C12 C20 . . . . -54.89(14) ?
    C7 C8 C12 C20 . . . . 63.59(14) ?
    C9 C8 C12 C20 . . . . -177.08(10) ?
    C11 C10 C13 O4 . . . . 165.57(14) ?
    C9 C10 C13 O4 . . . . -8.9(2) ?
    C11 C10 C13 O3 . . . . -13.09(18) ?
    C9 C10 C13 O3 . . . . 172.48(11) ?
    O3 C14 C15 C16 . . . . 175.70(13) ?
    C19 C14 C15 C16 . . . . -2.1(2) ?
    O3 C14 C15 C11 . . . . -5.06(19) ?
    C19 C14 C15 C11 . . . . 177.12(13) ?
    O2 C11 C15 C14 . . . . -177.14(12) ?
    C10 C11 C15 C14 . . . . 1.25(19) ?
    O2 C11 C15 C16 . . . . 2.06(19) ?
    C10 C11 C15 C16 . . . . -179.55(13) ?
    C14 C15 C16 C17 . . . . 0.1(2) ?
    C11 C15 C16 C17 . . . . -179.04(14) ?
    C15 C16 C17 C18 . . . . 1.4(3) ?
    C16 C17 C18 C19 . . . . -1.1(3) ?
    C17 C18 C19 C14 . . . . -0.9(3) ?
    O3 C14 C19 C18 . . . . -175.40(15) ?
    C15 C14 C19 C18 . . . . 2.5(2) ?
    O2 C12 C20 C21 . . . . 40.09(17) ?
    C8 C12 C20 C21 . . . . -80.64(16) ?
    O2 C12 C20 C25 . . . . -141.37(13) ?
    C8 C12 C20 C25 . . . . 97.89(15) ?
    C25 C20 C21 C22 . . . . -3.0(2) ?
    C12 C20 C21 C22 . . . . 175.57(16) ?
    C20 C21 C22 C23 . . . . 1.0(3) ?
    C21 C22 C23 C24 . . . . 1.1(3) ?
    C22 C23 C24 C25 . . . . -1.0(3) ?
    C23 C24 C25 C20 . . . . -1.1(3) ?
    C23 C24 C25 Cl1 . . . . 179.17(15) ?
    C21 C20 C25 C24 . . . . 3.1(2) ?
    C12 C20 C25 C24 . . . . -175.47(15) ?
    C21 C20 C25 Cl1 . . . . -177.20(12) ?
    C12 C20 C25 Cl1 . . . . 4.2(2) ?
    C7 C8 C26 O5 . . . . -32.65(17) ?
    C9 C8 C26 O5 . . . . -152.17(13) ?
    C12 C8 C26 O5 . . . . 87.89(15) ?
    C7 C8 C26 O6 . . . . 148.50(12) ?
    C9 C8 C26 O6 . . . . 28.98(15) ?
    C12 C8 C26 O6 . . . . -90.96(13) ?
    C5 C6 O1 C7 . . . . 1.24(19) ?
    C1 C6 O1 C7 . . . . 178.32(12) ?
    C8 C7 O1 C6 . . . . -34.54(16) ?
    C10 C11 O2 C12 . . . . 15.68(18) ?
    C15 C11 O2 C12 . . . . -165.96(11) ?
    C20 C12 O2 C11 . . . . -171.76(10) ?
    C8 C12 O2 C11 . . . . -47.26(14) ?
    C15 C14 O3 C13 . . . . -0.6(2) ?
    C19 C14 O3 C13 . . . . 177.27(13) ?
    O4 C13 O3 C14 . . . . -168.99(13) ?
    C10 C13 O3 C14 . . . . 9.80(19) ?
    O5 C26 O6 C27 . . . . -1.6(2) ?
    C8 C26 O6 C27 . . . . 177.28(16) ?
loop_
    _geom_hbond_atom_site_label_D
    _geom_hbond_atom_site_label_H
    _geom_hbond_atom_site_label_A
    _geom_hbond_site_symmetry_A
    _geom_hbond_distance_DH
    _geom_hbond_distance_HA
    _geom_hbond_distance_DA
    _geom_hbond_angle_DHA
    C2 H2 O5 2_666 0.93 2.59 3.271(2) 130
    C12 H12 O4 2_665 0.98 2.53 3.3316(16) 139
    C23 H23 O5 2_556 0.93 2.47 3.355(3) 159
