# Supplementary material for: Methyl rac-(2R,11S,12R)-12-(2-chloro­phen­yl)-22-oxo-9,13,21-trioxapenta­cyclo­[12.8.0.02,11.03,8.015,20]docosa-1(14),3,5,7,15(20),16,18-hepta­ene-11-carboxyl­ate
Source: Acta Crystallogr Sect E Struct Rep Online. 2011 Sep 17;67(Pt 10):o2673. doi: 10.1107/S1600536811037196 (PMC3201225; doi:10.1107/S1600536811037196)
Supplement: Supplementary file 2 [file e-67-o2673-Isup2.hkl]

# 
# h,k,l, Fc-squared, Fo-squared, sigma(Fo-squared) and status flag 
# 
data_I
_shelx_title ' ' 
_shelx_refln_list_code          4 
_shelx_F_calc_maximum      138.49 
_exptl_crystal_F_000       492.00 
_reflns_d_resolution_high  0.7103 
 
loop_ 
 _symmetry_equiv_pos_as_xyz 
 'x, y, z' 
 '-x, -y, -z' 
 
_cell_length_a     8.4441 
_cell_length_b     9.7556 
_cell_length_c    13.8546 
_cell_angle_alpha  73.831 
_cell_angle_beta   82.858 
_cell_angle_gamma  87.962 
 
_shelx_F_squared_multiplier     1.000 
 
loop_ 
 _refln_index_h 
 _refln_index_k 
 _refln_index_l 
 _refln_F_squared_calc 
 _refln_F_squared_meas 
 _refln_F_squared_sigma 
 _refln_observed_status 
   1   0   0     1005.90      960.07     10.27 o 
   2   0   0        4.62        3.19      0.12 o 
   3   0   0     1359.29     1436.23     13.55 o 
   4   0   0      631.39      664.19      6.40 o 
   5   0   0      381.74      394.01      3.94 o 
   6   0   0       14.09       13.03      0.40 o 
   7   0   0       11.85        8.81      0.47 o 
   8   0   0      158.85      157.87      2.44 o 
   9   0   0        7.96        9.17      0.71 o 
  10   0   0       22.96       18.91      0.96 o 
  11   0   0       35.24       39.36      1.46 o 
 -11   1   0       17.02       20.11      1.11 o 
 -10   1   0       38.10       43.12      2.00 o 
  -9   1   0      148.53      132.55      3.97 o 
  -8   1   0      140.24      135.63      2.24 o 
  -7   1   0      362.60      354.09      4.12 o 
  -6   1   0       61.98       66.26      1.01 o 
  -5   1   0      998.38     1024.84      9.87 o 
  -4   1   0        1.59        2.64      0.22 o 
  -3   1   0      450.60      463.31      4.26 o 
  -2   1   0     1535.46     1596.69     13.45 o 
  -1   1   0     4212.10     4052.29     42.60 o 
   0   1   0     3063.99     1887.65     70.67 o 
   1   1   0     1436.91     1490.70     39.24 o 
   2   1   0     3308.79     3329.52     49.46 o 
   3   1   0     3351.30     3462.56     37.87 o 
   4   1   0      249.35      293.99      3.80 o 
   5   1   0       64.68       86.97      1.12 o 
   6   1   0      325.62      322.65      3.59 o 
   7   1   0        7.40        6.93      0.48 o 
   8   1   0      218.23      211.24      2.93 o 
   9   1   0       74.77       72.91      1.45 o 
  10   1   0        0.09       -0.13      0.48 o 
  11   1   0       16.52       14.93      0.94 o 
 -11   2   0        7.21        6.25      0.85 o 
 -10   2   0        0.01       -0.22      0.62 o 
  -9   2   0        0.44        0.83      0.56 o 
  -8   2   0       19.98       17.15      0.89 o 
  -7   2   0       14.42       13.83      0.55 o 
  -6   2   0        2.62        1.26      0.30 o 
  -5   2   0        0.77        0.62      0.27 o 
  -4   2   0      600.95      570.61      5.31 o 
  -3   2   0       70.11       66.30      0.83 o 
  -2   2   0      528.73      517.98      4.75 o 
  -1   2   0      563.60      605.27      6.28 o 
   0   2   0      287.27      305.64      2.52 o 
   1   2   0     1968.62     2058.93     20.69 o 
   2   2   0     2109.63     1986.93     52.17 o 
   3   2   0     2192.41     2212.92     58.24 o 
   4   2   0      432.52      551.68      6.15 o 
   5   2   0        0.99        4.33      0.47 o 
   6   2   0       29.39       31.44      0.57 o 
   7   2   0        7.08        4.57      0.33 o 
   8   2   0        1.84        2.25      0.58 o 
   9   2   0        8.95        7.92      0.50 o 
  10   2   0       33.46       36.62      1.03 o 
  11   2   0       12.60       14.93      1.03 o 
 -11   3   0        0.85       -0.57      0.78 o 
 -10   3   0        8.77       11.66      1.06 o 
  -9   3   0       72.91       76.85      1.91 o 
  -8   3   0       51.75       50.53      1.42 o 
  -7   3   0      182.10      170.71      2.34 o 
  -6   3   0       42.22       43.98      0.89 o 
  -5   3   0     1768.60     1777.63     16.98 o 
  -4   3   0       47.59       40.95      0.70 o 
  -3   3   0      179.35      174.41      1.94 o 
  -2   3   0       20.56       23.70      0.53 o 
  -1   3   0      130.89      152.30      1.66 o 
   0   3   0        4.15        4.51      0.22 o 
   1   3   0       67.20       50.86      0.62 o 
   2   3   0      419.02      508.77      5.73 o 
   3   3   0      251.95      257.91      4.97 o 
   4   3   0      100.94      108.28      4.07 o 
   5   3   0       59.25       59.62      0.83 o 
   6   3   0       20.84       26.01      0.53 o 
   7   3   0       52.55       55.43      1.25 o 
   8   3   0       23.78       22.69      0.63 o 
   9   3   0       28.70       31.08      0.82 o 
  10   3   0        8.19        9.05      0.76 o 
  11   3   0       10.29        9.31      0.83 o 
 -11   4   0        1.82        1.14      1.12 o 
 -10   4   0        1.48        1.90      0.83 o 
  -9   4   0       17.61       14.60      1.16 o 
  -8   4   0        0.85        0.61      0.47 o 
  -7   4   0       82.09       81.14      1.46 o 
  -6   4   0      750.08      737.47      7.98 o 
  -5   4   0       25.43       29.73      0.74 o 
  -4   4   0       32.35       45.32      0.86 o 
  -3   4   0       52.50       69.57      0.95 o 
  -2   4   0     1041.81     1077.15     10.39 o 
  -1   4   0       41.52       34.25      0.61 o 
   0   4   0     1537.39     1561.24     14.78 o 
   1   4   0       51.24       70.26      0.86 o 
   2   4   0       12.58       18.10      0.33 o 
   3   4   0      816.23      849.24      9.36 o 
   4   4   0       20.30       12.90      0.35 o 
   5   4   0      125.30      126.52      4.92 o 
   6   4   0      263.59      255.67      3.97 o 
   7   4   0      141.33      129.79      2.26 o 
   8   4   0      179.25      165.65      2.86 o 
   9   4   0       65.93       67.40      2.03 o 
  10   4   0       20.17       19.26      1.02 o 
  11   4   0       18.21       20.25      1.49 o 
 -10   5   0        8.25        7.57      1.34 o 
  -9   5   0        0.02        0.65      0.86 o 
  -8   5   0       17.36       14.09      0.95 o 
  -7   5   0        0.65        0.70      0.47 o 
  -6   5   0        0.02       -0.59      0.59 o 
  -5   5   0      657.36      633.56      6.48 o 
  -4   5   0        3.55        2.31      0.27 o 
  -3   5   0       38.29       52.13      1.01 o 
  -2   5   0      183.95      157.19      2.04 o 
  -1   5   0      864.18      871.21      8.50 o 
   0   5   0      488.13      498.22      5.32 o 
   1   5   0       61.95       87.56      1.14 o 
   2   5   0      181.21      227.39      2.57 o 
   3   5   0      138.17      143.00      1.82 o 
   4   5   0       10.64       16.06      0.41 o 
   5   5   0       17.04       19.33      0.70 o 
   6   5   0      318.02      307.94     10.14 o 
   7   5   0      115.64      111.95      5.08 o 
   8   5   0      199.60      199.71      4.80 o 
   9   5   0       12.12       15.28      0.97 o 
  10   5   0       27.94       27.17      1.20 o 
 -10   6   0        2.08        0.08      2.13 o 
  -9   6   0        5.08        3.47      2.19 o 
  -8   6   0        8.80        5.40      1.14 o 
  -7   6   0        7.51        6.50      0.76 o 
  -6   6   0        1.75        2.57      0.54 o 
  -5   6   0       87.67       86.19      1.71 o 
  -4   6   0       11.31       13.50      0.48 o 
  -3   6   0      208.74      207.55      2.92 o 
  -2   6   0       32.44       35.71      0.77 o 
  -1   6   0      159.15      169.73      2.18 o 
   0   6   0       11.73       15.95      0.53 o 
   1   6   0      340.76      347.28      3.58 o 
   2   6   0      381.41      365.24      4.04 o 
   3   6   0       71.87       66.60      1.01 o 
   4   6   0        1.76        0.37      0.36 o 
   5   6   0       20.05       20.02      0.71 o 
   6   6   0       63.01       63.92      2.53 o 
   7   6   0       59.13       63.73      3.91 o 
   8   6   0        8.69        5.51      1.78 o 
   9   6   0       13.58       15.29      2.61 o 
  10   6   0      125.07      124.69      5.14 o 
  -9   7   0        1.53        1.38      1.19 o 
  -8   7   0        0.10       -0.24      0.80 o 
  -7   7   0        7.62        9.34      1.11 o 
  -6   7   0        2.69        2.16      0.70 o 
  -5   7   0      100.98       89.85      2.10 o 
  -4   7   0       22.52       20.84      0.89 o 
  -3   7   0      136.36      126.39      2.12 o 
  -2   7   0       56.73       56.28      1.05 o 
  -1   7   0       16.82       15.51      0.74 o 
   0   7   0       27.28       19.58      0.64 o 
   1   7   0      180.58      187.40      2.32 o 
   2   7   0       91.42       74.13      1.18 o 
   3   7   0      798.93      798.45      9.41 o 
   4   7   0      109.42       94.55      1.92 o 
   5   7   0        7.66        7.91      0.38 o 
   6   7   0        2.72        2.15      0.52 o 
   7   7   0       49.68       53.32      3.61 o 
   8   7   0        8.68       11.46      2.26 o 
   9   7   0        0.86        0.09      1.76 o 
  10   7   0        1.35        0.98      2.10 o 
  -9   8   0        2.59        1.79      1.23 o 
  -8   8   0        5.49        7.41      1.39 o 
  -7   8   0        0.08       -0.38      0.66 o 
  -6   8   0       54.66       56.69      1.91 o 
  -5   8   0        1.28        1.94      0.71 o 
  -4   8   0      126.76      126.85      2.53 o 
  -3   8   0       34.14       31.18      1.07 o 
  -2   8   0        3.52        2.79      0.48 o 
  -1   8   0       39.52       35.60      1.02 o 
   0   8   0      161.27      170.91      2.31 o 
   1   8   0      212.77      203.35      2.86 o 
   2   8   0        2.58        1.99      0.44 o 
   3   8   0      162.97      165.18      2.44 o 
   4   8   0       29.05       28.05      0.83 o 
   5   8   0       16.95       16.15      0.61 o 
   6   8   0        2.26        2.04      0.37 o 
   7   8   0        1.07        1.18      0.72 o 
   8   8   0       11.73       11.62      2.45 o 
   9   8   0        4.89        2.66      1.90 o 
  -8   9   0        3.22        1.39      1.32 o 
  -7   9   0        5.96        6.58      0.98 o 
  -6   9   0        8.69       10.75      0.98 o 
  -5   9   0       47.55       47.03      1.73 o 
  -4   9   0        8.65       11.65      0.90 o 
  -3   9   0        3.13        3.00      0.64 o 
  -2   9   0        2.79        0.83      0.53 o 
  -1   9   0        3.20        2.28      0.53 o 
   0   9   0       57.00       47.88      1.41 o 
   1   9   0       23.40       25.51      1.19 o 
   2   9   0        2.72        3.34      0.54 o 
   3   9   0       63.66       57.06      1.55 o 
   4   9   0       39.73       45.30      1.12 o 
   5   9   0       79.84       82.30      1.52 o 
   6   9   0       19.41       22.63      0.84 o 
   7   9   0       38.57       41.76      1.33 o 
   8   9   0        5.36        5.45      0.60 o 
  -7  10   0        0.04       -0.56      0.76 o 
  -6  10   0        5.71        5.47      1.06 o 
  -5  10   0        2.92        1.34      0.87 o 
  -4  10   0        0.02       -0.09      0.77 o 
  -3  10   0       38.88       33.70      1.56 o 
  -2  10   0      205.30      191.24      3.50 o 
  -1  10   0        6.26        3.08      0.69 o 
   0  10   0        3.85        2.25      0.71 o 
   1  10   0       17.85       16.57      1.07 o 
   2  10   0       23.05       25.99      1.27 o 
   3  10   0        2.27        2.43      0.61 o 
   4  10   0        0.01        0.06      0.53 o 
   5  10   0       30.50       31.82      1.00 o 
   6  10   0       70.72       74.75      1.76 o 
   7  10   0       13.72       14.49      1.06 o 
  -6  11   0        0.26        0.46      0.81 o 
  -5  11   0        0.03        0.78      0.74 o 
  -4  11   0       16.63       15.82      1.37 o 
  -3  11   0        4.82        3.53      1.12 o 
  -2  11   0       56.64       56.26      2.60 o 
  -1  11   0        0.90        0.61      0.74 o 
   0  11   0        0.29        0.77      0.71 o 
   1  11   0        1.92        1.38      0.71 o 
   2  11   0       17.71       18.71      2.47 o 
   3  11   0        3.25        3.72      0.76 o 
   4  11   0       28.02       31.33      1.37 o 
   5  11   0       48.16       53.57      1.67 o 
   6  11   0       11.98       13.79      1.08 o 
  -4  12   0        2.76        1.97      2.23 o 
  -3  12   0        0.19       -0.78      2.74 o 
  -2  12   0        8.78        9.84      1.58 o 
  -1  12   0       10.71       10.16      1.44 o 
   0  12   0        0.12       -0.68      0.74 o 
   1  12   0        0.14        0.20      0.72 o 
   2  12   0       11.11       12.53      1.11 o 
   3  12   0        1.53        2.31      0.79 o 
   4  12   0        3.38        4.39      0.83 o 
  -1  13   0        7.07        8.73      1.65 o 
   0  13   0        0.67        0.43      1.23 o 
   1  13   0        2.88        1.98      0.96 o 
  -4 -12   1        0.81        0.01      0.68 o 
  -3 -12   1        0.15       -0.22      0.72 o 
  -2 -12   1        0.64        0.41      0.76 o 
  -1 -12   1        3.21        4.37      0.94 o 
   0 -12   1        0.01        2.07      0.88 o 
   1 -12   1        0.29       -0.04      1.13 o 
   2 -12   1        7.55        8.03      1.55 o 
   3 -12   1        1.84        1.41      1.26 o 
   4 -12   1        5.42        6.90      2.91 o 
  -6 -11   1       31.64       37.18      1.55 o 
  -5 -11   1        0.40        0.59      0.67 o 
  -4 -11   1        0.37        0.13      0.66 o 
  -3 -11   1       15.67       18.72      1.15 o 
  -2 -11   1       18.74       18.58      1.17 o 
  -1 -11   1        0.81        0.97      0.70 o 
   0 -11   1        6.95        7.81      0.97 o 
   1 -11   1        4.45        5.47      0.94 o 
   2 -11   1        0.44        2.04      1.14 o 
   3 -11   1        8.71        9.23      1.13 o 
   4 -11   1        0.54       -0.89      0.89 o 
   5 -11   1        1.04        2.37      1.06 o 
   6 -11   1        0.21        1.43      0.93 o 
  -7 -10   1       18.18       20.47      1.57 o 
  -6 -10   1       11.63       13.53      1.00 o 
  -5 -10   1       21.90       21.92      1.00 o 
  -4 -10   1       32.38       41.67      1.33 o 
  -3 -10   1        2.04        3.09      0.68 o 
  -2 -10   1        2.07        1.53      0.85 o 
  -1 -10   1        4.00        2.56      0.72 o 
   0 -10   1       12.72       10.35      0.95 o 
   1 -10   1       15.17       13.82      1.10 o 
   2 -10   1       45.05       43.61      1.60 o 
   3 -10   1        8.41        7.50      0.96 o 
   4 -10   1        0.05       -0.58      0.58 o 
   5 -10   1        3.70        1.54      0.77 o 
   6 -10   1        4.92        4.79      1.28 o 
   7 -10   1        1.00        0.15      0.87 o 
  -8  -9   1       10.69       11.19      0.82 o 
  -7  -9   1       37.57       42.50      1.45 o 
  -6  -9   1       88.43       90.84      1.86 o 
  -5  -9   1        7.47        6.64      0.54 o 
  -4  -9   1        7.53        7.75      0.65 o 
  -3  -9   1        1.82        2.98      0.49 o 
  -2  -9   1       77.34       67.92      2.37 o 
  -1  -9   1        8.83        6.39      0.75 o 
   0  -9   1       16.41       17.54      0.90 o 
   1  -9   1       15.55       12.44      0.84 o 
   2  -9   1        6.26        5.23      0.64 o 
   3  -9   1       16.68       15.25      0.94 o 
   4  -9   1       16.63       15.61      1.01 o 
   5  -9   1       22.36       22.74      1.22 o 
   6  -9   1        3.76        5.35      0.91 o 
   7  -9   1        6.96        9.21      1.06 o 
   8  -9   1        0.07       -0.66      1.05 o 
  -9  -8   1       21.99       20.95      1.82 o 
  -8  -8   1        0.12       -0.13      0.45 o 
  -7  -8   1        1.34        1.52      0.47 o 
  -6  -8   1        4.23        4.88      0.48 o 
  -5  -8   1        3.53        3.93      0.56 o 
  -4  -8   1       12.22       11.25      0.58 o 
  -3  -8   1       23.22       17.14      0.72 o 
  -2  -8   1        0.57        1.55      0.43 o 
  -1  -8   1      157.10      145.29      2.34 o 
   0  -8   1       48.07       47.42      1.08 o 
   1  -8   1       15.45       12.08      0.65 o 
   2  -8   1       20.07       14.72      0.78 o 
   3  -8   1       30.44       28.06      1.01 o 
   4  -8   1       35.24       31.06      1.26 o 
   5  -8   1        5.75        6.97      0.84 o 
   6  -8   1       46.15       47.41      1.71 o 
   7  -8   1       23.99       24.27      1.30 o 
   8  -8   1        0.18        0.37      0.92 o 
   9  -8   1       22.92       23.88      4.78 o 
  -9  -7   1       28.71       26.85      0.97 o 
  -8  -7   1        6.07        4.28      1.97 o 
  -7  -7   1        0.50       -0.04      0.34 o 
  -6  -7   1        5.51        5.29      0.33 o 
  -5  -7   1       52.67       47.92      0.95 o 
  -4  -7   1       34.03       33.02      0.82 o 
  -3  -7   1     1657.98     1545.94     17.81 o 
  -2  -7   1      209.11      184.67      3.04 o 
  -1  -7   1       10.00       12.37      0.47 o 
   0  -7   1      143.31      126.33      1.79 o 
   1  -7   1      112.64      109.45      1.85 o 
   2  -7   1        1.58        0.34      0.36 o 
   3  -7   1       44.62       39.75      1.15 o 
   4  -7   1       92.65       79.37      1.84 o 
   5  -7   1      126.48      120.44      2.48 o 
   6  -7   1        1.03        1.09      0.67 o 
   7  -7   1        4.42        5.45      0.98 o 
   8  -7   1       35.85       40.22      1.99 o 
   9  -7   1       16.51       16.26      1.68 o 
 -10  -6   1        3.43        1.51      1.15 o 
  -9  -6   1       25.25       25.06      0.95 o 
  -8  -6   1        1.35        0.34      1.51 o 
  -7  -6   1       39.07       39.45      1.33 o 
  -6  -6   1        8.16        6.67      1.27 o 
  -5  -6   1       12.55       12.20      0.64 o 
  -4  -6   1        0.10        0.60      0.37 o 
  -3  -6   1       36.47       34.84      0.86 o 
  -2  -6   1       45.28       36.33      0.73 o 
  -1  -6   1       52.55       48.53      0.87 o 
   0  -6   1      118.62      121.31      1.65 o 
   1  -6   1       49.22       43.35      0.91 o 
   2  -6   1       10.91       14.60      0.69 o 
   3  -6   1       26.56       19.54      0.76 o 
   4  -6   1       12.30       11.54      0.58 o 
   5  -6   1      162.83      154.84      2.52 o 
   6  -6   1       39.08       40.83      1.67 o 
   7  -6   1       19.65       20.64      1.05 o 
   8  -6   1        5.93        4.50      1.03 o 
   9  -6   1        2.53        3.18      1.14 o 
  10  -6   1       23.15       25.39      1.94 o 
 -10  -5   1        9.75        8.85      0.74 o 
  -9  -5   1       30.24       26.63      1.33 o 
  -8  -5   1       63.18       63.23      1.85 o 
  -7  -5   1        4.94        3.04      0.89 o 
  -6  -5   1       26.36       28.00      0.89 o 
  -5  -5   1        3.20        4.88      0.31 o 
  -4  -5   1      135.61      126.42      1.67 o 
  -3  -5   1       34.60       30.83      0.57 o 
  -2  -5   1      394.75      452.82      4.88 o 
  -1  -5   1      487.74      533.81      5.27 o 
   0  -5   1      117.73      111.78      1.42 o 
   1  -5   1       33.96       30.91      0.70 o 
   2  -5   1      621.25      695.68      6.93 o 
   3  -5   1       62.82       64.74      1.16 o 
   4  -5   1       77.85       89.33      1.46 o 
   5  -5   1        4.86        7.15      0.97 o 
   6  -5   1      216.61      227.73      3.31 o 
   7  -5   1       72.10       63.79      1.52 o 
   8  -5   1        4.58        2.55      1.04 o 
   9  -5   1        1.04        0.74      0.95 o 
  10  -5   1        0.86        2.44      1.05 o 
 -11  -4   1        0.00        2.03      1.20 o 
 -10  -4   1       21.72       23.20      1.12 o 
  -9  -4   1       23.68       23.76      0.80 o 
  -8  -4   1      351.05      326.04      4.05 o 
  -7  -4   1        0.24        2.12      0.47 o 
  -6  -4   1      379.28      389.81      5.08 o 
  -5  -4   1        0.06       -0.20      0.20 o 
  -4  -4   1      136.50      158.44      1.96 o 
  -3  -4   1      397.94      462.44      5.23 o 
  -2  -4   1       14.63       17.22      0.38 o 
  -1  -4   1       87.61       74.89      0.87 o 
   0  -4   1      233.19      225.55      2.23 o 
   1  -4   1      580.87      603.85      5.96 o 
   2  -4   1      137.42      163.62      2.89 o 
   3  -4   1      540.02      535.11      5.43 o 
   4  -4   1       89.52       84.08      1.18 o 
   5  -4   1      642.28      590.95      6.06 o 
   6  -4   1       89.86       87.25      1.51 o 
   7  -4   1        2.96        2.44      0.44 o 
   8  -4   1       38.50       43.10      1.41 o 
   9  -4   1       67.77       71.09      2.25 o 
  10  -4   1        2.64        0.40      1.11 o 
  11  -4   1        0.02       -1.00      1.00 o 
 -11  -3   1        0.48        0.22      0.59 o 
 -10  -3   1        0.04       -0.22      0.45 o 
  -9  -3   1       29.87       27.63      0.79 o 
  -8  -3   1       44.34       41.68      1.13 o 
  -7  -3   1      219.00      199.27      2.59 o 
  -6  -3   1      275.96      255.52      3.44 o 
  -5  -3   1      493.09      437.40      4.97 o 
  -4  -3   1      264.03      255.90      3.21 o 
  -3  -3   1      426.91      442.73      4.98 o 
  -2  -3   1     2476.26     2653.99     28.77 o 
  -1  -3   1      180.99      184.39      1.90 o 
   0  -3   1     1043.22     1045.31      9.37 o 
   1  -3   1        0.46        0.20      0.13 o 
   2  -3   1       75.71       69.46      0.88 o 
   3  -3   1        0.43        7.36      0.42 o 
   4  -3   1      162.14      182.49      1.96 o 
   5  -3   1      599.35      591.58      5.98 o 
   6  -3   1       96.10       98.81      1.44 o 
   7  -3   1        1.95       -0.38      0.41 o 
   8  -3   1       26.12       26.52      1.09 o 
   9  -3   1       26.03       23.97      1.79 o 
  10  -3   1        6.01        5.53      0.91 o 
  11  -3   1        8.23        7.49      1.03 o 
 -11  -2   1       24.74       25.48      1.29 o 
 -10  -2   1        0.06        0.18      0.45 o 
  -9  -2   1       27.06       25.19      0.81 o 
  -8  -2   1       16.93       16.36      0.62 o 
  -7  -2   1       15.63       15.71      0.55 o 
  -6  -2   1       25.63       31.99      0.59 o 
  -5  -2   1        6.94        6.66      0.27 o 
  -4  -2   1     1396.27     1598.81     17.45 o 
  -3  -2   1      119.96      157.64      1.88 o 
  -2  -2   1      573.35      564.64      6.27 o 
  -1  -2   1        0.67       -0.13      0.13 o 
   0  -2   1      201.77      188.36      1.65 o 
   1  -2   1      447.77      425.22      4.17 o 
   2  -2   1      446.37      466.27      4.32 o 
   3  -2   1     1036.38     1005.49      9.08 o 
   4  -2   1      199.58      206.99      2.13 o 
   5  -2   1      704.66      704.18      6.96 o 
   6  -2   1        4.99        5.56      0.37 o 
   7  -2   1      171.44      164.53      2.32 o 
   8  -2   1       37.85       39.15      1.54 o 
   9  -2   1        0.02       -0.18      0.51 o 
  10  -2   1       60.36       61.22      1.76 o 
  11  -2   1        4.86        4.95      1.16 o 
 -11  -1   1       84.18       86.69      2.03 o 
 -10  -1   1        6.65        3.43      0.58 o 
  -9  -1   1       28.67       29.08      0.92 o 
  -8  -1   1        5.31        5.32      0.75 o 
  -7  -1   1       41.58       39.38      0.87 o 
  -6  -1   1        5.12        5.37      0.38 o 
  -5  -1   1       73.53       85.96      2.17 o 
  -4  -1   1      463.62      489.19      5.06 o 
  -3  -1   1      441.74      483.19      4.92 o 
  -2  -1   1      293.90      263.27      5.83 o 
  -1  -1   1     1162.45     1255.77     13.81 o 
   0  -1   1     3153.81     2965.70     41.92 o 
   1  -1   1     7472.25     6919.47     65.47 o 
   2  -1   1     3152.77     3212.47     27.00 o 
   3  -1   1      119.39      110.97      1.18 o 
   4  -1   1       25.74       25.43      0.50 o 
   5  -1   1      188.07      178.56      2.01 o 
   6  -1   1       18.52       11.63      0.43 o 
   7  -1   1       34.17       28.80      0.86 o 
   8  -1   1        0.86       -0.11      0.68 o 
   9  -1   1      178.38      178.07      3.11 o 
  10  -1   1       42.56       43.01      1.50 o 
  11  -1   1       10.71        8.34      0.87 o 
 -11   0   1        3.61        3.82      0.72 o 
 -10   0   1       42.94       41.21      1.53 o 
  -9   0   1       72.16       72.15      1.68 o 
  -8   0   1      625.02      607.68      7.46 o 
  -7   0   1        0.96        0.98      0.33 o 
  -6   0   1        0.03        0.32      0.38 o 
  -5   0   1       18.39       13.34      0.38 o 
  -4   0   1       43.33       39.78      0.59 o 
  -3   0   1     2770.82     2925.00     27.50 o 
  -2   0   1     2045.69     2179.58     21.99 o 
  -1   0   1      471.00      471.99      3.27 o 
   1   0   1     1361.87     1280.40     29.83 o 
   2   0   1     6872.99     6540.39     52.32 o 
   3   0   1      995.64     1001.43     15.30 o 
   4   0   1        7.41        3.62      0.33 o 
   5   0   1      114.07      138.45      1.71 o 
   6   0   1       70.37       71.81      0.99 o 
   7   0   1      150.66      143.77      2.13 o 
   8   0   1      179.78      160.39      2.45 o 
   9   0   1        0.70        0.19      0.50 o 
  10   0   1      159.99      162.18      2.96 o 
  11   0   1       23.41       32.29      1.55 o 
 -11   1   1        0.09        0.41      0.66 o 
 -10   1   1        0.01       -0.04      0.57 o 
  -9   1   1      147.08      155.89      2.83 o 
  -8   1   1       25.52       20.98      0.87 o 
  -7   1   1      344.07      349.41      4.52 o 
  -6   1   1      299.35      293.06      3.13 o 
  -5   1   1       29.38       36.71      0.68 o 
  -4   1   1     1234.50     1258.90     11.98 o 
  -3   1   1     1041.13     1065.75      9.56 o 
  -2   1   1     5691.49     5569.48     46.95 o 
  -1   1   1      301.34      335.19      3.03 o 
   0   1   1     4078.27     2543.23     72.94 o 
   1   1   1      121.69      105.67      1.29 o 
   2   1   1      213.07      236.97      2.74 o 
   3   1   1      267.10      278.26      3.16 o 
   4   1   1     1067.24     1150.02     10.96 o 
   5   1   1      756.13      835.93      8.71 o 
   6   1   1      138.86      139.80      1.75 o 
   7   1   1        1.64        3.50      0.37 o 
   8   1   1       15.80       15.68      0.64 o 
   9   1   1       36.19       34.85      1.00 o 
  10   1   1        1.32        0.59      0.50 o 
  11   1   1       16.23       17.38      0.98 o 
 -11   2   1       11.34       12.42      0.98 o 
 -10   2   1       31.03       32.31      1.45 o 
  -9   2   1        0.91        1.95      0.59 o 
  -8   2   1      169.15      162.49      2.88 o 
  -7   2   1      307.12      304.81      3.69 o 
  -6   2   1      186.65      189.51      2.23 o 
  -5   2   1      203.20      199.28      2.26 o 
  -4   2   1       14.21       22.68      0.77 o 
  -3   2   1      427.91      491.62      4.57 o 
  -2   2   1       67.38       65.58      0.82 o 
  -1   2   1      248.84      229.57      2.18 o 
   0   2   1        5.55        7.90      0.20 o 
   1   2   1     2990.76     2868.95     51.99 o 
   2   2   1     3259.16     3238.08     84.53 o 
   3   2   1      329.15      341.45      9.77 o 
   4   2   1      176.96      194.37      2.27 o 
   5   2   1       12.35       13.85      0.58 o 
   6   2   1      555.87      587.35      6.72 o 
   7   2   1      235.78      247.44      3.16 o 
   8   2   1        9.66        7.01      0.43 o 
   9   2   1      129.03      126.04      1.99 o 
  10   2   1        8.00        9.03      0.59 o 
  11   2   1       27.87       30.00      1.38 o 
 -11   3   1        1.33        0.75      0.84 o 
 -10   3   1        1.18        0.95      0.66 o 
  -9   3   1        3.88        3.40      0.68 o 
  -8   3   1        9.24        9.67      0.73 o 
  -7   3   1       79.36       74.00      1.34 o 
  -6   3   1       28.19       29.83      0.75 o 
  -5   3   1      218.29      272.66      3.00 o 
  -4   3   1      328.01      350.69      3.44 o 
  -3   3   1       11.91        5.14      0.32 o 
  -2   3   1       63.61       61.62      0.79 o 
  -1   3   1      841.94      863.94      8.28 o 
   0   3   1      306.12      300.57      2.98 o 
   1   3   1     1367.72     1305.06     12.33 o 
   2   3   1      993.15     1023.41     13.86 o 
   3   3   1      716.65      706.09     19.34 o 
   4   3   1       66.41       71.63      3.04 o 
   5   3   1      154.60      162.68      2.20 o 
   6   3   1       17.89       15.94      0.41 o 
   7   3   1       38.16       34.93      0.95 o 
   8   3   1      114.35      113.14      1.66 o 
   9   3   1       58.35       52.97      1.07 o 
  10   3   1       29.20       31.36      1.03 o 
  11   3   1        6.92        9.60      0.85 o 
 -11   4   1        7.12        4.75      1.29 o 
 -10   4   1        0.93        1.96      0.84 o 
  -9   4   1       57.04       59.33      1.73 o 
  -8   4   1        5.28        4.35      0.78 o 
  -7   4   1        1.10        1.16      0.39 o 
  -6   4   1       42.61       42.61      1.03 o 
  -5   4   1      913.86      913.72      8.50 o 
  -4   4   1        1.04        0.37      0.19 o 
  -3   4   1      393.03      381.16      3.96 o 
  -2   4   1       48.78       51.05      0.80 o 
  -1   4   1      715.46      695.85      6.78 o 
   0   4   1       23.94       30.14      0.51 o 
   1   4   1      116.70      152.24      1.61 o 
   2   4   1      177.48      203.62      2.40 o 
   3   4   1        0.15        0.41      0.11 o 
   4   4   1      236.38      219.91      7.10 o 
   5   4   1      480.87      454.90     13.48 o 
   6   4   1      104.33       97.92      4.39 o 
   7   4   1        2.73        1.95      0.40 o 
   8   4   1        3.19        1.46      0.37 o 
   9   4   1       32.13       29.91      0.85 o 
  10   4   1        9.80        8.55      0.56 o 
  11   4   1        9.04        7.01      0.80 o 
 -10   5   1        0.18        0.87      1.05 o 
  -9   5   1       26.79       26.38      1.72 o 
  -8   5   1        5.80        6.17      0.88 o 
  -7   5   1        5.82        6.25      0.52 o 
  -6   5   1      403.45      403.35      4.72 o 
  -5   5   1       38.59       34.70      0.87 o 
  -4   5   1        5.35        5.98      0.51 o 
  -3   5   1       48.27       46.05      0.93 o 
  -2   5   1      967.33     1038.90     10.81 o 
  -1   5   1     2109.04     2293.89     21.72 o 
   0   5   1      346.79      388.83      4.21 o 
   1   5   1      116.72      125.21      1.52 o 
   2   5   1       16.77        9.08      0.36 o 
   3   5   1      177.38      170.28      2.81 o 
   4   5   1      136.30      147.41      1.80 o 
   5   5   1       51.06       46.66      2.77 o 
   6   5   1       13.78       10.76      1.71 o 
   7   5   1        5.71        5.47      1.55 o 
   8   5   1       41.56       47.21      3.50 o 
   9   5   1        2.91        1.67      1.79 o 
  10   5   1        1.13        0.23      0.44 o 
  11   5   1        6.97        9.57      2.68 o 
 -10   6   1        0.03        0.25      1.08 o 
  -9   6   1        0.76        0.44      1.02 o 
  -8   6   1       58.74       57.53      1.96 o 
  -7   6   1       19.69       19.45      1.10 o 
  -6   6   1       60.08       61.85      1.47 o 
  -5   6   1       50.09       44.20      1.20 o 
  -4   6   1       14.81       15.04      0.81 o 
  -3   6   1       23.80       23.81      1.10 o 
  -2   6   1        0.02       -0.12      0.23 o 
  -1   6   1      293.66      315.83      3.38 o 
   0   6   1      561.04      648.53      6.88 o 
   1   6   1      195.90      194.27      2.29 o 
   2   6   1       12.02       14.66      0.57 o 
   3   6   1       46.60       47.87      0.99 o 
   4   6   1      450.04      435.56      5.63 o 
   5   6   1      143.82      141.32      2.03 o 
   6   6   1       13.60       13.13      1.81 o 
   7   6   1      371.40      351.86     11.65 o 
   8   6   1       35.13       33.94      3.25 o 
   9   6   1       22.18       19.45      2.72 o 
  10   6   1        1.20        1.28      0.84 o 
  -9   7   1        1.37        0.88      1.16 o 
  -8   7   1        0.10       -0.40      0.81 o 
  -7   7   1        1.27        1.22      0.62 o 
  -6   7   1       64.09       65.82      2.21 o 
  -5   7   1      274.38      259.33      4.11 o 
  -4   7   1       18.45       13.93      0.77 o 
  -3   7   1       72.46       68.79      1.46 o 
  -2   7   1       12.62       12.09      0.51 o 
  -1   7   1        0.75        0.00      0.51 o 
   0   7   1       39.72       39.85      0.85 o 
   1   7   1      181.97      181.63      2.23 o 
   2   7   1      159.57      143.41      3.46 o 
   3   7   1      373.28      374.61      4.65 o 
   4   7   1       16.83       12.23      1.11 o 
   5   7   1      215.12      214.62      3.61 o 
   6   7   1        4.49        3.57      0.49 o 
   7   7   1       69.09       60.73      3.85 o 
   8   7   1        3.96        5.90      1.81 o 
   9   7   1        0.01       -1.35      1.35 o 
  10   7   1        0.04       -1.81      1.81 o 
  -9   8   1        6.66        7.91      1.48 o 
  -8   8   1       14.58       13.24      1.23 o 
  -7   8   1        2.93        3.46      0.78 o 
  -6   8   1       71.61       75.55      2.15 o 
  -5   8   1       44.10       46.99      1.58 o 
  -4   8   1       28.08       24.38      1.15 o 
  -3   8   1       17.29       13.90      0.79 o 
  -2   8   1       25.66       22.16      0.83 o 
  -1   8   1        2.65        2.45      0.44 o 
   0   8   1        0.60        0.17      0.37 o 
   1   8   1       78.17       69.04      1.37 o 
   2   8   1       88.73       85.24      1.66 o 
   3   8   1      341.80      331.48      4.27 o 
   4   8   1      177.52      160.22      2.30 o 
   5   8   1        0.57        1.28      0.55 o 
   6   8   1        0.00        0.02      0.28 o 
   7   8   1        2.68        1.63      1.56 o 
   8   8   1       59.91       71.95      4.67 o 
   9   8   1        5.17        3.13      2.08 o 
  -8   9   1        0.00       -0.57      0.87 o 
  -7   9   1        0.37        0.31      0.73 o 
  -6   9   1        5.94        7.59      0.96 o 
  -5   9   1       12.47       13.50      1.29 o 
  -4   9   1        6.45        4.72      0.71 o 
  -3   9   1        8.11        6.47      0.73 o 
  -2   9   1       69.93       58.93      1.44 o 
  -1   9   1      236.96      210.17      3.87 o 
   0   9   1      209.07      183.21      3.09 o 
   1   9   1       45.37       45.90      1.54 o 
   2   9   1       20.73       22.01      0.93 o 
   3   9   1       25.94       28.88      0.99 o 
   4   9   1       62.62       59.62      1.32 o 
   5   9   1        2.04        1.53      0.38 o 
   6   9   1        2.34        3.48      0.46 o 
   7   9   1        4.64        4.60      0.66 o 
   8   9   1        3.43        2.85      0.65 o 
  -7  10   1        5.08        2.27      0.89 o 
  -6  10   1        0.00        0.00      0.75 o 
  -5  10   1        1.08        0.06      0.67 o 
  -4  10   1        1.28        2.12      0.69 o 
  -3  10   1        0.47       -0.60      0.60 o 
  -2  10   1        9.82       10.18      0.93 o 
  -1  10   1       24.28       15.15      0.96 o 
   0  10   1       53.19       45.38      1.69 o 
   1  10   1       54.72       48.48      1.67 o 
   2  10   1        0.01       -0.07      0.55 o 
   3  10   1        0.53        0.33      0.52 o 
   4  10   1        0.02       -0.43      0.43 o 
   5  10   1       44.55       48.59      1.50 o 
   6  10   1        0.09       -0.44      0.44 o 
   7  10   1        0.20       -0.11      0.49 o 
  -6  11   1        0.88       -0.37      0.87 o 
  -5  11   1        0.15        0.28      0.73 o 
  -4  11   1        7.72        8.62      1.17 o 
  -3  11   1        1.25        1.22      1.07 o 
  -2  11   1        4.19        4.01      1.19 o 
  -1  11   1       12.74       12.62      1.37 o 
   0  11   1       22.24       24.82      1.35 o 
   1  11   1       11.56        9.56      0.94 o 
   2  11   1       20.92       24.39      1.24 o 
   3  11   1        6.23        9.52      1.50 o 
   4  11   1        4.27        3.12      0.84 o 
   5  11   1        6.50       10.31      0.85 o 
   6  11   1        2.42        3.65      2.24 o 
  -5  12   1        4.53        8.52      1.27 o 
  -4  12   1        2.91        4.62      1.12 o 
  -3  12   1        7.04        9.02      1.54 o 
  -2  12   1       24.50       25.83      3.87 o 
  -1  12   1        2.36        1.76      1.07 o 
   0  12   1        1.17        1.30      0.80 o 
   1  12   1        0.70       -0.24      0.71 o 
   2  12   1        1.61        1.69      0.76 o 
   3  12   1        2.30        3.23      0.78 o 
   4  12   1        3.28        4.19      0.79 o 
   5  12   1        0.10        0.21      0.72 o 
  -2  13   1        7.72       12.04      2.18 o 
  -1  13   1        2.79        3.16      1.41 o 
   0  13   1       15.40       16.10      1.74 o 
   1  13   1        5.94        5.67      1.04 o 
   2  13   1        0.01        0.03      0.78 o 
  -3 -12   2        0.07        0.51      0.74 o 
  -2 -12   2       20.85       27.72      1.52 o 
  -1 -12   2        0.83        1.59      0.88 o 
   0 -12   2        0.00       -0.66      1.25 o 
   1 -12   2        4.03        5.21      1.39 o 
   2 -12   2        1.28        0.98      1.30 o 
   3 -12   2        0.01        0.16      1.24 o 
   4 -12   2        7.63        9.38      2.47 o 
  -5 -11   2       30.79       31.83      1.34 o 
  -4 -11   2       28.87       28.09      1.39 o 
  -3 -11   2        1.46        1.41      0.78 o 
  -2 -11   2        5.32        2.74      0.80 o 
  -1 -11   2        0.00       -0.58      0.68 o 
   0 -11   2        0.00       -0.48      0.74 o 
   1 -11   2       10.65       12.92      1.21 o 
   2 -11   2        9.90       10.21      1.53 o 
   3 -11   2        4.34        4.13      1.35 o 
   4 -11   2        2.47        1.78      0.98 o 
   5 -11   2        4.20        6.14      1.19 o 
  -6 -10   2       39.74       45.48      2.44 o 
  -5 -10   2       22.79       20.41      1.39 o 
  -4 -10   2        9.58        9.85      0.81 o 
  -3 -10   2       31.98       33.43      1.42 o 
  -2 -10   2        0.15        0.44      0.69 o 
  -1 -10   2        0.01       -0.35      0.61 o 
   0 -10   2        7.27        5.92      0.88 o 
   1 -10   2        0.14        0.37      0.80 o 
   2 -10   2        9.74        9.90      1.11 o 
   3 -10   2       13.26       11.42      1.49 o 
   4 -10   2        0.44        0.21      0.70 o 
   5 -10   2        1.72        1.63      0.80 o 
   6 -10   2        1.16        1.97      0.86 o 
   7 -10   2        2.04        2.00      1.82 o 
  -8  -9   2        0.51        1.10      1.94 o 
  -7  -9   2       36.40       38.30      1.47 o 
  -6  -9   2       12.58       14.07      0.80 o 
  -5  -9   2        4.69        7.19      0.59 o 
  -4  -9   2        0.18       -0.18      0.42 o 
  -3  -9   2       22.89       23.25      1.20 o 
  -2  -9   2       15.39       10.96      0.78 o 
  -1  -9   2       68.93       62.31      1.89 o 
   0  -9   2       48.49       43.67      1.63 o 
   1  -9   2      108.17      100.81      2.21 o 
   2  -9   2        1.85        0.80      0.54 o 
   3  -9   2       17.95       13.99      0.95 o 
   4  -9   2       29.53       30.95      1.35 o 
   5  -9   2        8.88        8.71      0.93 o 
   6  -9   2       14.46       14.30      1.12 o 
   7  -9   2        9.90       12.88      1.16 o 
   8  -9   2        0.01        0.64      0.96 o 
  -8  -8   2        0.33        0.27      0.53 o 
  -7  -8   2       36.68       39.73      1.10 o 
  -6  -8   2      127.43      133.66      2.39 o 
  -5  -8   2        6.52        7.41      0.53 o 
  -4  -8   2      165.33      156.45      2.41 o 
  -3  -8   2        1.59        1.30      0.53 o 
  -2  -8   2      250.84      242.69      4.19 o 
  -1  -8   2      695.34      627.48      7.76 o 
   0  -8   2        0.01       -0.39      0.39 o 
   1  -8   2        3.55        2.50      0.46 o 
   2  -8   2        0.07       -0.41      0.41 o 
   3  -8   2        1.43        0.45      0.47 o 
   4  -8   2        0.61        0.53      0.58 o 
   5  -8   2       15.19       11.32      0.97 o 
   6  -8   2      198.83      198.75      4.78 o 
   7  -8   2       72.76       76.77      2.75 o 
   8  -8   2        2.11        1.81      1.00 o 
   9  -8   2        0.02       -0.22      1.28 o 
  -9  -7   2        6.42        8.46      0.97 o 
  -8  -7   2       52.50       51.65      1.46 o 
  -7  -7   2        0.02        0.02      0.39 o 
  -6  -7   2        3.61        2.22      0.35 o 
  -5  -7   2       31.27       25.73      0.76 o 
  -4  -7   2        0.31        0.40      0.44 o 
  -3  -7   2      313.46      325.71      4.24 o 
  -2  -7   2        0.98        1.77      0.45 o 
  -1  -7   2        9.51       10.02      0.48 o 
   0  -7   2        0.06        0.03      0.35 o 
   1  -7   2        6.52        6.34      0.47 o 
   2  -7   2        5.30        5.15      0.51 o 
   3  -7   2       86.68       66.01      1.47 o 
   4  -7   2       14.78        8.82      0.77 o 
   5  -7   2       65.38       67.41      1.89 o 
   6  -7   2       66.28       64.48      1.85 o 
   7  -7   2      213.41      230.40      4.04 o 
   8  -7   2        0.38        3.05      1.00 o 
   9  -7   2       13.95       13.35      1.69 o 
 -10  -6   2       13.44       18.28      2.08 o 
  -9  -6   2       40.97       38.12      1.66 o 
  -8  -6   2       23.24       20.48      0.89 o 
  -7  -6   2        5.13        6.02      0.49 o 
  -6  -6   2       25.19       24.24      0.62 o 
  -5  -6   2        3.55        6.73      0.37 o 
  -4  -6   2        7.59        8.88      0.43 o 
  -3  -6   2      305.13      290.16      3.73 o 
  -2  -6   2       48.70       44.80      0.77 o 
  -1  -6   2        4.01        2.67      0.28 o 
   0  -6   2       16.64       21.40      0.65 o 
   1  -6   2      212.24      218.69      2.74 o 
   2  -6   2      292.49      334.25      4.06 o 
   3  -6   2        9.63       10.80      0.63 o 
   4  -6   2        0.78        0.68      0.38 o 
   5  -6   2        2.53        0.45      0.51 o 
   6  -6   2        9.71        7.29      1.06 o 
   7  -6   2        0.08        0.45      0.60 o 
   8  -6   2        7.35        5.27      0.93 o 
   9  -6   2        0.14        0.10      1.69 o 
  10  -6   2       23.68       23.89      1.97 o 
 -10  -5   2        1.60        2.57      0.94 o 
  -9  -5   2        2.81        1.61      0.53 o 
  -8  -5   2       80.94       78.55      1.48 o 
  -7  -5   2      136.74      115.64      1.65 o 
  -6  -5   2       52.95       47.13      0.95 o 
  -5  -5   2       22.63       23.05      0.63 o 
  -4  -5   2      142.84      152.66      1.85 o 
  -3  -5   2        1.50        0.48      0.20 o 
  -2  -5   2       18.25       21.53      0.47 o 
  -1  -5   2       81.73       64.51      0.93 o 
   0  -5   2      818.73      867.73      8.45 o 
   1  -5   2      190.03      253.39      2.79 o 
   2  -5   2       83.57      102.96      1.44 o 
   3  -5   2      516.59      497.31      5.55 o 
   4  -5   2      109.39       93.87      1.53 o 
   5  -5   2      218.37      196.62      2.90 o 
   6  -5   2        7.16        6.54      0.62 o 
   7  -5   2        1.95        1.96      0.56 o 
   8  -5   2       52.54       52.62      1.67 o 
   9  -5   2        3.58        4.47      1.12 o 
  10  -5   2        2.09        2.75      2.24 o 
 -10  -4   2        4.76        3.72      0.66 o 
  -9  -4   2        5.15        4.24      0.57 o 
  -8  -4   2        1.64        0.92      0.32 o 
  -7  -4   2       57.09       51.55      0.97 o 
  -6  -4   2        2.21        1.22      0.42 o 
  -5  -4   2        5.77        6.20      0.36 o 
  -4  -4   2        0.04        0.06      0.19 o 
  -3  -4   2       15.12       12.44      0.41 o 
  -2  -4   2      533.15      553.41      6.80 o 
  -1  -4   2      469.57      582.23      5.69 o 
   0  -4   2     3556.67     3691.39     34.60 o 
   1  -4   2       28.25       26.38      0.56 o 
   2  -4   2      338.90      367.15      4.11 o 
   3  -4   2        0.98        1.19      0.28 o 
   4  -4   2      111.91      108.23      1.62 o 
   5  -4   2      101.62      106.80      1.42 o 
   6  -4   2      291.08      304.78      3.69 o 
   7  -4   2      284.99      269.74      3.78 o 
   8  -4   2        9.13        8.89      0.81 o 
   9  -4   2        0.68       -0.45      0.74 o 
  10  -4   2       10.64        7.58      1.37 o 
  11  -4   2        6.48        6.42      1.31 o 
 -11  -3   2        0.05        0.05      0.57 o 
 -10  -3   2       10.25       10.15      0.91 o 
  -9  -3   2       21.19       20.95      0.82 o 
  -8  -3   2       38.23       37.73      0.98 o 
  -7  -3   2       95.05       81.73      1.32 o 
  -6  -3   2      184.45      175.92      3.08 o 
  -5  -3   2      474.92      467.99      4.87 o 
  -4  -3   2       75.89       86.26      1.29 o 
  -3  -3   2      745.97      909.30      9.33 o 
  -2  -3   2     2041.33     2323.24     21.79 o 
  -1  -3   2       52.14       52.35      0.65 o 
   0  -3   2      408.67      462.90      4.29 o 
   1  -3   2      102.45       96.36      1.16 o 
   2  -3   2     1222.25     1274.61     11.51 o 
   3  -3   2     1158.48     1161.14     12.00 o 
   4  -3   2       15.18       21.04      0.49 o 
   5  -3   2      115.52      100.75      1.41 o 
   6  -3   2       26.48       24.63      0.73 o 
   7  -3   2      610.27      614.83      6.79 o 
   8  -3   2       58.64       63.88      1.46 o 
   9  -3   2       12.81       15.17      1.12 o 
  10  -3   2        9.64       11.58      1.10 o 
  11  -3   2        0.08        0.00      0.81 o 
 -11  -2   2        1.74        0.40      0.65 o 
 -10  -2   2        0.43        0.11      0.44 o 
  -9  -2   2       12.60       12.83      0.60 o 
  -8  -2   2        1.64        1.31      0.35 o 
  -7  -2   2        1.91        0.68      0.34 o 
  -6  -2   2      274.24      268.78      3.05 o 
  -5  -2   2      287.82      259.32      2.89 o 
  -4  -2   2      865.77      903.39      8.53 o 
  -3  -2   2       32.70       24.36      0.65 o 
  -2  -2   2       12.82        9.52      0.22 o 
  -1  -2   2        0.93        1.78      0.17 o 
   0  -2   2     2485.97     2411.55     20.25 o 
   1  -2   2      628.13      623.43      5.69 o 
   2  -2   2      122.68      120.68      1.36 o 
   3  -2   2      812.26      943.90      8.56 o 
   4  -2   2        0.21       -0.16      0.16 o 
   5  -2   2        3.08        5.81      0.35 o 
   6  -2   2       29.28       24.15      0.68 o 
   7  -2   2       81.23       88.24      1.37 o 
   8  -2   2       36.98       39.65      1.38 o 
   9  -2   2       13.96       13.84      0.86 o 
  10  -2   2      123.09      118.81      2.54 o 
  11  -2   2        2.96        2.60      0.86 o 
 -11  -1   2       80.29       86.23      2.02 o 
 -10  -1   2        6.06        7.11      0.66 o 
  -9  -1   2        7.70        7.19      0.55 o 
  -8  -1   2       54.04       58.50      1.22 o 
  -7  -1   2       47.12       46.86      0.99 o 
  -6  -1   2       15.28       12.61      0.44 o 
  -5  -1   2        1.54        2.54      1.29 o 
  -4  -1   2      316.81      357.16      3.86 o 
  -3  -1   2      545.14      615.17      5.50 o 
  -2  -1   2      438.73      419.93      4.07 o 
  -1  -1   2      574.12      505.59      4.15 o 
   0  -1   2      226.14      198.50      1.90 o 
   1  -1   2     5259.14     5172.01     52.86 o 
   2  -1   2      774.70      846.07      7.64 o 
   3  -1   2      236.91      205.65      2.03 o 
   4  -1   2      168.91      163.83      1.95 o 
   5  -1   2       56.56       59.22      0.90 o 
   6  -1   2      245.48      260.82      2.85 o 
   7  -1   2       70.96       68.82      1.29 o 
   8  -1   2        7.43        6.71      0.58 o 
   9  -1   2      204.40      210.90      3.66 o 
  10  -1   2       36.67       42.54      1.49 o 
  11  -1   2        2.42        0.47      0.66 o 
 -11   0   2       24.94       27.44      1.22 o 
 -10   0   2        0.65        0.67      0.57 o 
  -9   0   2       10.97       12.55      0.77 o 
  -8   0   2      272.99      266.25      3.65 o 
  -7   0   2      109.99      102.52      1.70 o 
  -6   0   2       74.54       76.80      1.04 o 
  -5   0   2      649.57      713.53      7.55 o 
  -4   0   2      115.54      129.72      1.46 o 
  -3   0   2       51.34       65.21      0.81 o 
  -2   0   2     7616.30     7677.28     63.97 o 
  -1   0   2       55.20       59.33      0.59 o 
   0   0   2     1848.78     1846.48     19.20 o 
   1   0   2     2293.10     2343.15     20.59 o 
   2   0   2     4013.05     4104.98     32.56 o 
   3   0   2     2330.99     2420.40     21.10 o 
   4   0   2        1.08        1.78      0.18 o 
   5   0   2        1.02        1.34      0.19 o 
   6   0   2      146.76      139.87      1.82 o 
   7   0   2       16.61       21.50      0.73 o 
   8   0   2       23.52       19.49      0.78 o 
   9   0   2       11.24       10.08      0.75 o 
  10   0   2       57.15       60.33      1.67 o 
  11   0   2       18.42       19.23      1.06 o 
 -11   1   2       35.02       36.96      1.46 o 
 -10   1   2       26.22       28.15      1.22 o 
  -9   1   2      101.48      106.16      2.22 o 
  -8   1   2      106.50      102.96      2.86 o 
  -7   1   2       35.61       35.74      0.99 o 
  -6   1   2       47.76       46.41      0.82 o 
  -5   1   2     1499.58     1495.39     14.23 o 
  -4   1   2       24.05       19.02      0.49 o 
  -3   1   2     2309.50     2483.25     21.99 o 
  -2   1   2     5860.20     5842.30     55.24 o 
  -1   1   2     3103.52     3043.29     28.77 o 
   0   1   2       38.70       44.73      0.50 o 
   1   1   2     2956.54     3000.03     30.89 o 
   2   1   2     1405.99     1408.21     13.43 o 
   3   1   2      215.86      216.91      2.02 o 
   4   1   2       90.11       70.61      0.93 o 
   5   1   2      152.16      141.37      1.82 o 
   6   1   2      641.81      637.47      6.79 o 
   7   1   2       76.96       73.79      1.28 o 
   8   1   2       91.59       81.28      1.79 o 
   9   1   2      163.98      160.47      2.48 o 
  10   1   2        1.99        1.49      0.53 o 
  11   1   2       62.23       62.98      1.85 o 
 -11   2   2        0.00       -0.02      0.69 o 
 -10   2   2        0.02       -0.09      0.60 o 
  -9   2   2        4.63        5.98      0.70 o 
  -8   2   2      352.08      324.78      4.92 o 
  -7   2   2       81.18       80.91      1.40 o 
  -6   2   2      389.98      399.59      4.20 o 
  -5   2   2      209.78      225.86      2.51 o 
  -4   2   2     2776.19     3087.94     29.02 o 
  -3   2   2     3305.43     3417.99     32.09 o 
  -2   2   2      340.52      329.67      3.96 o 
  -1   2   2      124.69      137.82      1.38 o 
   0   2   2        0.62        2.40      0.11 o 
   1   2   2     2891.66     2772.45     26.04 o 
   2   2   2      892.56      960.94     10.57 o 
   3   2   2      676.58      637.75      7.08 o 
   4   2   2      899.50      953.89     10.48 o 
   5   2   2       11.08       13.66      0.68 o 
   6   2   2        0.41       -0.25      0.25 o 
   7   2   2       13.51       12.68      0.50 o 
   8   2   2      108.80      105.51      1.68 o 
   9   2   2        0.01       -0.43      0.43 o 
  10   2   2       48.98       49.73      1.20 o 
  11   2   2       21.23       22.45      1.02 o 
 -11   3   2        0.86       -0.78      0.78 o 
 -10   3   2        5.62        5.66      0.80 o 
  -9   3   2        3.08        3.95      0.90 o 
  -8   3   2       30.97       32.24      1.70 o 
  -7   3   2       12.80       13.13      0.61 o 
  -6   3   2       41.91       39.31      0.96 o 
  -5   3   2       40.45       37.22      1.31 o 
  -4   3   2      445.52      499.59      4.76 o 
  -3   3   2      909.03      969.69     10.04 o 
  -2   3   2      865.13      884.83      8.04 o 
  -1   3   2       60.71       56.38      0.76 o 
   0   3   2      394.12      440.47      4.29 o 
   1   3   2      121.67      181.12      1.96 o 
   2   3   2      114.93      115.70      1.40 o 
   3   3   2        1.82        3.71      0.22 o 
   4   3   2        7.05        9.21      0.47 o 
   5   3   2      640.73      748.43      8.30 o 
   6   3   2       15.21       14.23      0.40 o 
   7   3   2       15.01       15.57      0.52 o 
   8   3   2        1.85        2.16      0.39 o 
   9   3   2      180.61      180.50      2.56 o 
  10   3   2        7.89        8.18      0.71 o 
  11   3   2       20.99       19.83      1.13 o 
 -11   4   2        0.29        0.23      1.11 o 
 -10   4   2        4.32        4.19      0.92 o 
  -9   4   2       20.37       21.92      1.13 o 
  -8   4   2        6.42        6.50      0.62 o 
  -7   4   2        6.73        7.64      0.53 o 
  -6   4   2      216.05      215.67      2.78 o 
  -5   4   2        0.80        2.09      0.32 o 
  -4   4   2        4.50        4.59      0.30 o 
  -3   4   2      876.95      873.08      8.54 o 
  -2   4   2        4.65        7.67      0.59 o 
  -1   4   2        1.53        2.47      0.19 o 
   0   4   2       17.86       30.24      0.88 o 
   1   4   2     1008.79     1048.71      9.80 o 
   2   4   2      211.69      232.58      2.17 o 
   3   4   2      187.15      187.00      2.20 o 
   4   4   2        8.39        8.86      1.21 o 
   5   4   2       44.18       37.23      2.34 o 
   6   4   2      223.10      208.22      7.25 o 
   7   4   2       91.94       91.09      1.87 o 
   8   4   2       27.60       26.47      0.83 o 
   9   4   2       50.23       47.23      1.09 o 
  10   4   2       40.85       36.48      1.89 o 
  11   4   2        2.85        3.50      0.81 o 
 -10   5   2       14.85       14.80      1.54 o 
  -9   5   2       10.76        8.99      1.24 o 
  -8   5   2       13.96       18.42      0.86 o 
  -7   5   2        1.77        1.42      0.44 o 
  -6   5   2       77.26       72.44      1.40 o 
  -5   5   2      468.41      476.40      5.02 o 
  -4   5   2       12.14       11.63      0.56 o 
  -3   5   2       79.36       98.58      1.47 o 
  -2   5   2      432.18      429.84      4.74 o 
  -1   5   2        7.12       14.63      0.44 o 
   0   5   2       48.59       55.59      0.88 o 
   1   5   2      369.89      436.54      4.62 o 
   2   5   2      200.29      228.82      4.22 o 
   3   5   2     1029.12     1111.46     12.19 o 
   4   5   2       43.39       45.73      0.69 o 
   5   5   2      255.25      248.08      8.19 o 
   6   5   2      422.59      411.60     12.75 o 
   7   5   2       42.23       45.40      3.25 o 
   8   5   2        1.07       -1.40      1.40 o 
   9   5   2      161.21      172.11      7.32 o 
  10   5   2        1.46        2.10      1.14 o 
  11   5   2       15.50       17.15      1.11 o 
 -10   6   2       32.85       35.98      2.18 o 
  -9   6   2        1.04        0.11      1.80 o 
  -8   6   2      100.67       90.28      2.48 o 
  -7   6   2       35.00       32.45      1.30 o 
  -6   6   2        2.33        1.42      0.45 o 
  -5   6   2       38.08       36.28      0.99 o 
  -4   6   2        3.78        2.24      0.41 o 
  -3   6   2      686.77      698.50      7.56 o 
  -2   6   2        0.06       -0.12      0.24 o 
  -1   6   2      182.20      196.59      2.25 o 
   0   6   2       26.40       20.42      0.56 o 
   1   6   2       45.54       36.08      0.69 o 
   2   6   2        3.25        5.62      0.31 o 
   3   6   2       19.42       18.61      0.47 o 
   4   6   2     1346.74     1333.50     14.62 o 
   5   6   2      521.53      521.11      6.64 o 
   6   6   2        0.22       -0.05      1.24 o 
   7   6   2       12.67        7.25      1.85 o 
   8   6   2       33.92       32.58      3.07 o 
   9   6   2       15.67       10.48      2.27 o 
  10   6   2       24.15       22.33      2.97 o 
  -9   7   2        0.52       -1.03      1.03 o 
  -8   7   2       54.91       59.34      2.55 o 
  -7   7   2        0.65        1.42      0.61 o 
  -6   7   2       11.59       11.09      0.86 o 
  -5   7   2      280.25      273.39      4.27 o 
  -4   7   2        1.05       -0.49      0.49 o 
  -3   7   2      481.62      454.93      5.23 o 
  -2   7   2        2.00        0.35      0.28 o 
  -1   7   2       22.22       26.60      0.72 o 
   0   7   2        0.05       -0.26      0.26 o 
   1   7   2        6.96        9.09      0.39 o 
   2   7   2      260.02      256.43      3.23 o 
   3   7   2       77.70       74.88      1.36 o 
   4   7   2     1095.72     1055.72     12.23 o 
   5   7   2     1584.83     1600.38     23.07 o 
   6   7   2        2.30        4.12      1.51 o 
   7   7   2        8.02       12.58      2.04 o 
   8   7   2       59.04       67.39      4.33 o 
   9   7   2        4.98        3.36      1.81 o 
  10   7   2       12.95       14.69      2.68 o 
  -9   8   2        3.25        5.48      1.37 o 
  -8   8   2        0.73        1.72      0.95 o 
  -7   8   2        0.29        0.77      0.66 o 
  -6   8   2        7.62        9.36      0.87 o 
  -5   8   2       74.15       76.36      1.94 o 
  -4   8   2       93.69       84.10      2.00 o 
  -3   8   2       19.41       16.09      0.82 o 
  -2   8   2        8.49        8.94      0.63 o 
  -1   8   2        6.97        7.15      0.54 o 
   0   8   2      313.17      310.20      3.67 o 
   1   8   2        0.36       -0.27      0.27 o 
   2   8   2       26.93       25.21      0.88 o 
   3   8   2      155.74      163.50      2.58 o 
   4   8   2        0.15        0.76      0.45 o 
   5   8   2       49.18       47.87      0.94 o 
   6   8   2       28.97       32.67      1.27 o 
   7   8   2        0.93        1.97      1.62 o 
   8   8   2       20.16       25.75      2.97 o 
   9   8   2        3.62        2.20      2.01 o 
  -8   9   2       13.46       15.33      1.41 o 
  -7   9   2        0.20       -0.60      0.67 o 
  -6   9   2        5.73        7.69      0.91 o 
  -5   9   2        0.61       -0.03      0.62 o 
  -4   9   2        0.10        0.17      0.56 o 
  -3   9   2        1.45       -0.35      0.50 o 
  -2   9   2        1.73       -0.22      0.47 o 
  -1   9   2       37.67       27.63      0.97 o 
   0   9   2       15.94       16.67      0.89 o 
   1   9   2       10.17        7.79      1.27 o 
   2   9   2       68.56       62.20      1.48 o 
   3   9   2       61.48       55.13      1.32 o 
   4   9   2        0.29        0.47      0.37 o 
   5   9   2        0.95        1.06      0.36 o 
   6   9   2        5.05        4.15      0.43 o 
   7   9   2        0.27        0.24      0.38 o 
   8   9   2       68.73       72.36      4.65 o 
   9   9   2        1.76        2.17      2.11 o 
  -7  10   2        1.80        0.77      0.86 o 
  -6  10   2        1.12        1.25      0.76 o 
  -5  10   2        1.70        1.10      0.72 o 
  -4  10   2       14.57       14.70      1.00 o 
  -3  10   2       12.75       10.78      0.88 o 
  -2  10   2      126.29      111.56      2.13 o 
  -1  10   2      174.63      161.30      3.31 o 
   0  10   2       22.96       17.21      1.12 o 
   1  10   2       53.73       50.26      1.81 o 
   2  10   2       24.18       22.07      1.56 o 
   3  10   2        0.84        1.21      0.56 o 
   4  10   2        7.06        5.99      0.79 o 
   5  10   2        2.19        1.87      0.45 o 
   6  10   2       27.27       30.34      1.06 o 
   7  10   2        0.00       -0.15      0.49 o 
   8  10   2        2.24        3.31      0.55 o 
  -6  11   2        2.65        2.62      0.87 o 
  -5  11   2        1.65        1.31      0.71 o 
  -4  11   2       55.00       54.78      1.82 o 
  -3  11   2       12.17        9.55      1.09 o 
  -2  11   2       34.74       35.86      1.66 o 
  -1  11   2        1.26        0.33      0.75 o 
   0  11   2        1.96        1.11      0.72 o 
   1  11   2        0.31       -0.57      0.57 o 
   2  11   2        1.23        1.50      0.66 o 
   3  11   2        4.98        4.44      0.71 o 
   4  11   2        3.01        3.10      0.66 o 
   5  11   2       25.67       29.50      1.68 o 
   6  11   2        0.90        0.53      1.24 o 
  -5  12   2        3.13        2.39      1.08 o 
  -4  12   2        5.29        7.87      1.15 o 
  -3  12   2        0.24        1.49      1.80 o 
  -2  12   2        5.48        5.83      1.34 o 
  -1  12   2        1.37        1.71      1.07 o 
   0  12   2        8.16        7.41      1.02 o 
   1  12   2        3.15        3.73      0.98 o 
   2  12   2       15.92       15.55      1.14 o 
   3  12   2        9.30       12.57      1.01 o 
   4  12   2        6.99       11.01      0.98 o 
   5  12   2        3.54        3.42      0.84 o 
  -3  13   2        0.37       -1.22      1.22 o 
  -2  13   2        0.26        0.37      1.35 o 
  -1  13   2        7.95       11.94      2.81 o 
   0  13   2        0.49        2.50      1.25 o 
   1  13   2        4.82        7.11      1.57 o 
   2  13   2        8.69        9.89      1.42 o 
   3  13   2        0.35        0.72      0.75 o 
  -2 -12   3       51.68       64.13      2.36 o 
  -1 -12   3       29.34       32.52      1.77 o 
   0 -12   3        5.38        8.64      1.52 o 
   1 -12   3        0.18       -1.62      1.69 o 
   2 -12   3        0.21       -0.44      1.25 o 
   3 -12   3        0.23       -0.21      1.15 o 
  -5 -11   3        0.26        0.65      0.65 o 
  -4 -11   3       19.51       22.99      1.26 o 
  -3 -11   3       66.60       74.07      2.31 o 
  -2 -11   3        7.25        7.74      0.99 o 
  -1 -11   3        0.87        1.80      0.81 o 
   0 -11   3        1.43        0.53      0.77 o 
   1 -11   3        3.02        2.14      1.16 o 
   2 -11   3        0.37       -0.60      1.24 o 
   3 -11   3       10.48       12.50      1.63 o 
   4 -11   3        7.11        7.43      1.24 o 
   5 -11   3        3.08        3.91      1.51 o 
  -6 -10   3       19.87       26.94      1.40 o 
  -5 -10   3       40.93       43.55      1.47 o 
  -4 -10   3       18.92       21.49      1.07 o 
  -3 -10   3        0.77        0.79      0.62 o 
  -2 -10   3       18.59       22.34      1.25 o 
  -1 -10   3       10.91       12.72      1.05 o 
   0 -10   3        0.44       -0.12      1.01 o 
   1 -10   3        0.97        0.04      0.73 o 
   2 -10   3        3.62        2.76      0.91 o 
   3 -10   3       15.96       15.76      1.28 o 
   4 -10   3       11.17       11.37      1.05 o 
   5 -10   3        0.02        0.21      0.80 o 
   6 -10   3       14.53       15.94      1.67 o 
   7 -10   3        1.08        1.44      1.78 o 
  -7  -9   3        1.65        0.61      0.90 o 
  -6  -9   3        0.02       -0.61      0.61 o 
  -5  -9   3       21.81       25.52      1.10 o 
  -4  -9   3       31.13       29.76      1.15 o 
  -3  -9   3        2.89        5.07      0.65 o 
  -2  -9   3       13.11       14.02      0.86 o 
  -1  -9   3        0.34        0.61      0.68 o 
   0  -9   3        9.05        8.46      0.92 o 
   1  -9   3       22.14       22.27      1.29 o 
   2  -9   3       28.09       26.00      1.09 o 
   3  -9   3        0.70        2.32      0.69 o 
   4  -9   3        2.08        3.03      0.77 o 
   5  -9   3        0.64        0.98      0.72 o 
   6  -9   3        0.95        1.97      0.82 o 
   7  -9   3        9.62        9.09      1.10 o 
   8  -9   3        0.04       -0.07      0.91 o 
  -8  -8   3        5.53        5.38      0.76 o 
  -7  -8   3        4.54        3.78      0.67 o 
  -6  -8   3       22.17       24.55      0.89 o 
  -5  -8   3       18.20       17.68      0.77 o 
  -4  -8   3      174.95      164.86      2.57 o 
  -3  -8   3        0.74       -0.04      0.44 o 
  -2  -8   3      140.70      123.22      2.14 o 
  -1  -8   3      176.47      168.59      3.13 o 
   0  -8   3       58.45       53.68      1.49 o 
   1  -8   3        1.68        1.69      0.48 o 
   2  -8   3       18.01       17.38      0.82 o 
   3  -8   3       36.50       37.45      1.35 o 
   4  -8   3        0.29       -0.20      0.57 o 
   5  -8   3        2.75        1.35      0.76 o 
   6  -8   3       48.68       46.54      1.80 o 
   7  -8   3        6.43       10.68      1.28 o 
   8  -8   3       36.77       38.71      1.99 o 
  -9  -7   3        3.99        2.34      1.75 o 
  -8  -7   3        0.08        0.91      0.56 o 
  -7  -7   3       29.89       32.14      1.08 o 
  -6  -7   3        2.81        4.12      0.63 o 
  -5  -7   3      169.92      169.04      2.50 o 
  -4  -7   3        4.65        3.02      0.44 o 
  -3  -7   3        0.48        1.80      0.45 o 
  -2  -7   3        0.14        0.18      0.45 o 
  -1  -7   3     1590.86     1573.91     15.15 o 
   0  -7   3      131.47      130.12      1.99 o 
   1  -7   3       20.15       18.69      0.77 o 
   2  -7   3        1.07        0.90      0.41 o 
   3  -7   3        3.50        5.34      0.59 o 
   4  -7   3       94.49       90.84      2.08 o 
   5  -7   3      122.35      113.42      2.46 o 
   6  -7   3        0.87       -0.25      0.69 o 
   7  -7   3       14.96       14.29      1.13 o 
   8  -7   3       55.92       61.50      2.49 o 
   9  -7   3       22.31       26.72      2.09 o 
  -9  -6   3        6.73        6.50      0.75 o 
  -8  -6   3      131.57      136.59      2.36 o 
  -7  -6   3        0.09       -0.27      0.35 o 
  -6  -6   3       15.50       14.86      0.72 o 
  -5  -6   3       12.93       12.18      0.53 o 
  -4  -6   3        1.27       -0.29      0.29 o 
  -3  -6   3      117.93      107.63      1.75 o 
  -2  -6   3       69.11       63.84      1.32 o 
  -1  -6   3       32.12       24.66      0.64 o 
   0  -6   3      188.39      175.67      2.23 o 
   1  -6   3      275.41      248.34      3.09 o 
   2  -6   3       63.84       72.02      1.23 o 
   3  -6   3      419.78      371.87      4.80 o 
   4  -6   3       59.50       54.20      1.35 o 
   5  -6   3      153.34      150.61      2.79 o 
   6  -6   3       37.16       37.30      1.37 o 
   7  -6   3        0.42       -0.24      0.61 o 
   8  -6   3       67.87       75.09      2.45 o 
   9  -6   3        0.32        1.96      1.15 o 
  10  -6   3        1.76        2.96      1.35 o 
 -10  -5   3       13.98       13.37      1.27 o 
  -9  -5   3        0.78       -0.27      0.41 o 
  -8  -5   3        2.96        2.95      0.48 o 
  -7  -5   3       81.53       68.64      1.21 o 
  -6  -5   3      156.89      142.27      2.76 o 
  -5  -5   3       61.22       62.91      1.11 o 
  -4  -5   3        0.91        1.09      0.27 o 
  -3  -5   3       32.55       30.77      0.79 o 
  -2  -5   3      136.86      127.34      1.68 o 
  -1  -5   3       63.17       62.32      0.95 o 
   0  -5   3       90.06      109.12      1.42 o 
   1  -5   3      391.02      413.52      4.04 o 
   2  -5   3       64.73       70.70      1.15 o 
   3  -5   3      109.52      125.68      1.86 o 
   4  -5   3        0.00        0.59      0.34 o 
   5  -5   3        5.60        5.47      0.58 o 
   6  -5   3       15.53       15.13      0.80 o 
   7  -5   3       45.20       41.75      1.28 o 
   8  -5   3       22.93       19.89      1.37 o 
   9  -5   3        3.51        3.14      1.07 o 
  10  -5   3       21.44       19.68      1.79 o 
 -10  -4   3       60.66       61.28      2.24 o 
  -9  -4   3       11.42       13.53      0.82 o 
  -8  -4   3       14.07       15.10      0.60 o 
  -7  -4   3       95.30       82.35      1.37 o 
  -6  -4   3      493.43      438.75      4.83 o 
  -5  -4   3       63.62       74.95      1.28 o 
  -4  -4   3        3.54        4.61      0.44 o 
  -3  -4   3        6.17        5.46      0.36 o 
  -2  -4   3      129.06      125.42      1.61 o 
  -1  -4   3      206.07      185.83      2.06 o 
   0  -4   3       17.03       19.90      0.54 o 
   1  -4   3       40.05       46.44      0.72 o 
   2  -4   3       11.89       15.90      0.55 o 
   3  -4   3      294.70      281.12      3.34 o 
   4  -4   3       65.75       60.74      1.14 o 
   5  -4   3       27.55       21.02      0.69 o 
   6  -4   3        8.15        6.35      0.60 o 
   7  -4   3        0.01       -0.18      0.49 o 
   8  -4   3       77.68       78.11      2.12 o 
   9  -4   3        3.47        3.94      0.84 o 
  10  -4   3        0.20        0.83      1.06 o 
  11  -4   3        0.33        0.27      1.12 o 
 -10  -3   3        1.82        2.03      0.66 o 
  -9  -3   3        5.63        4.63      0.45 o 
  -8  -3   3        2.98        3.30      0.44 o 
  -7  -3   3      338.97      337.10      4.26 o 
  -6  -3   3      536.06      521.62      6.28 o 
  -5  -3   3      147.44      173.09      2.08 o 
  -4  -3   3      175.04      198.67      2.46 o 
  -3  -3   3       65.51       91.80      1.41 o 
  -2  -3   3     2644.74     2874.39     29.95 o 
  -1  -3   3       22.79       28.92      0.52 o 
   0  -3   3       89.28       97.78      1.12 o 
   1  -3   3      110.50      104.72      1.20 o 
   2  -3   3        0.39       -0.23      0.23 o 
   3  -3   3      860.22      945.98     11.80 o 
   4  -3   3      119.79      134.72      1.72 o 
   5  -3   3       20.11       24.00      0.69 o 
   6  -3   3        5.43        4.56      0.42 o 
   7  -3   3       42.96       37.63      1.01 o 
   8  -3   3        0.53        0.00      0.45 o 
   9  -3   3        0.08       -0.45      0.67 o 
  10  -3   3       17.47       14.73      1.19 o 
  11  -3   3       13.94       12.76      1.24 o 
 -11  -2   3        0.91       -0.10      0.64 o 
 -10  -2   3        3.12        3.63      0.67 o 
  -9  -2   3       13.18       13.03      0.64 o 
  -8  -2   3        4.95        4.95      0.57 o 
  -7  -2   3        2.22        1.77      0.41 o 
  -6  -2   3       30.97       32.42      0.79 o 
  -5  -2   3        0.16        0.14      0.19 o 
  -4  -2   3        0.92        0.23      0.20 o 
  -3  -2   3      202.23      206.12      2.14 o 
  -2  -2   3     2861.62     3140.83     29.38 o 
  -1  -2   3       18.71       17.43      0.37 o 
   0  -2   3      354.40      313.11      2.98 o 
   1  -2   3      319.28      300.27      3.08 o 
   2  -2   3     1336.06     1461.86     13.13 o 
   3  -2   3     1868.48     1885.11     17.92 o 
   4  -2   3       18.22       15.60      0.47 o 
   5  -2   3       62.05       53.13      0.90 o 
   6  -2   3     1525.61     1545.89     14.88 o 
   7  -2   3      185.44      182.58      2.44 o 
   8  -2   3        5.24        5.51      0.63 o 
   9  -2   3       12.14       13.82      0.95 o 
  10  -2   3       21.88       16.38      1.19 o 
  11  -2   3       15.87       16.01      1.25 o 
 -11  -1   3        0.63        0.74      0.60 o 
 -10  -1   3        0.12       -0.13      0.50 o 
  -9  -1   3       36.96       40.23      1.21 o 
  -8  -1   3       30.29       27.19      0.87 o 
  -7  -1   3       87.43       90.63      1.55 o 
  -6  -1   3        7.21        8.13      1.16 o 
  -5  -1   3        5.78        5.98      0.30 o 
  -4  -1   3      818.54      764.84     10.86 o 
  -3  -1   3        1.90        3.11      0.18 o 
  -2  -1   3      153.03      161.46      1.58 o 
  -1  -1   3     1174.32     1184.27     10.58 o 
   0  -1   3     1996.27     1919.51     26.16 o 
   1  -1   3    11876.46    10955.02    168.82 o 
   2  -1   3      353.58      366.12      3.68 o 
   3  -1   3      377.69      404.37      4.07 o 
   4  -1   3       71.61       75.53      1.02 o 
   5  -1   3       69.15       71.38      1.03 o 
   6  -1   3       11.93        5.90      0.51 o 
   7  -1   3        9.24        9.45      0.50 o 
   8  -1   3       52.94       45.86      1.31 o 
   9  -1   3      164.45      163.45      4.32 o 
  10  -1   3       95.74       90.22      2.14 o 
  11  -1   3       47.21       45.88      2.83 o 
 -11   0   3        7.83        7.95      0.87 o 
 -10   0   3        7.94        6.98      0.73 o 
  -9   0   3        3.80        3.70      0.59 o 
  -8   0   3       79.15       75.92      1.50 o 
  -7   0   3       69.53       70.94      1.38 o 
  -6   0   3      233.78      240.99      2.61 o 
  -5   0   3      223.10      245.02      2.85 o 
  -4   0   3       64.01       64.68      0.94 o 
  -3   0   3      406.67      462.90      4.55 o 
  -2   0   3       23.92       22.99      0.35 o 
  -1   0   3       11.60       15.90      0.33 o 
   0   0   3    10677.64     9491.46    338.74 o 
   1   0   3     1095.94     1175.52     11.17 o 
   2   0   3    19178.50    16751.86    367.27 o 
   3   0   3        1.61        4.01      0.26 o 
   5   0   3      310.90      326.61      3.37 o 
   6   0   3      260.21      251.12      2.97 o 
   7   0   3       89.51       83.59      1.53 o 
   8   0   3       35.07       34.10      1.00 o 
   9   0   3      108.25      109.75      2.20 o 
  10   0   3        1.83       -0.50      0.58 o 
  11   0   3        0.84        0.85      0.68 o 
 -11   1   3        2.77        5.16      0.80 o 
 -10   1   3        1.49        1.93      0.65 o 
  -9   1   3        8.25        7.31      0.78 o 
  -8   1   3       97.03       92.45      1.96 o 
  -7   1   3      485.95      470.79      5.94 o 
  -6   1   3      258.19      260.19      2.86 o 
  -5   1   3       58.04       82.02      1.14 o 
  -4   1   3     1229.01     1215.70     11.62 o 
  -3   1   3      561.97      571.57      5.26 o 
  -2   1   3      656.10      594.24      5.75 o 
  -1   1   3     6850.91     6652.78     73.02 o 
   0   1   3      458.10      464.78      4.15 o 
   1   1   3     1464.43     1529.61     13.42 o 
   2   1   3      889.58      912.47      8.08 o 
   3   1   3     2080.42     2042.97     19.22 o 
   4   1   3       20.29       16.21      0.46 o 
   5   1   3      455.46      463.70      4.57 o 
   6   1   3        0.61        0.25      0.20 o 
   7   1   3        2.45        2.90      0.36 o 
   8   1   3       38.49       38.44      1.00 o 
   9   1   3        3.08        1.96      0.48 o 
  10   1   3       11.11       13.15      0.83 o 
  11   1   3       29.98       30.34      1.29 o 
 -11   2   3       30.74       30.25      1.39 o 
 -10   2   3        0.64        1.67      0.64 o 
  -9   2   3       25.97       31.41      1.26 o 
  -8   2   3       29.65       28.46      1.43 o 
  -7   2   3       43.86       41.61      1.19 o 
  -6   2   3      691.53      672.99      6.75 o 
  -5   2   3      177.27      183.34      2.13 o 
  -4   2   3      306.06      286.82      3.04 o 
  -3   2   3      463.84      506.22      5.03 o 
  -2   2   3      272.41      307.05      3.34 o 
  -1   2   3        5.39        4.29      0.17 o 
   0   2   3     9487.66     8781.20    199.73 o 
   1   2   3     6252.76     6085.78     74.20 o 
   2   2   3        2.46        3.11      0.33 o 
   3   2   3      181.16      188.36      3.34 o 
   4   2   3     1112.77     1207.28     12.28 o 
   5   2   3     1473.96     1529.91     15.75 o 
   6   2   3      203.24      230.22      2.64 o 
   7   2   3      130.25      139.50      2.00 o 
   8   2   3        2.88        2.55      0.53 o 
   9   2   3      203.60      193.81      2.86 o 
  10   2   3        0.10       -0.03      0.70 o 
  11   2   3       21.42       21.97      1.05 o 
 -11   3   3        9.02        9.18      1.01 o 
 -10   3   3        8.77        8.73      1.37 o 
  -9   3   3       22.60       23.19      1.13 o 
  -8   3   3       14.88       14.15      0.88 o 
  -7   3   3       54.56       56.05      1.16 o 
  -6   3   3        4.55        3.79      0.37 o 
  -5   3   3      173.83      192.37      2.27 o 
  -4   3   3       51.31       69.64      1.21 o 
  -3   3   3     3069.55     3391.74     31.88 o 
  -2   3   3       96.99      104.32      1.19 o 
  -1   3   3      147.48      144.71      1.61 o 
   0   3   3     1207.04     1242.28     11.78 o 
   1   3   3     1504.61     1549.11     14.38 o 
   2   3   3     1038.49     1201.21     12.18 o 
   3   3   3      489.45      552.14      6.15 o 
   4   3   3      153.15      154.28      1.89 o 
   5   3   3      335.48      351.69      4.06 o 
   6   3   3       12.39       13.60      0.44 o 
   7   3   3        9.41        9.50      0.40 o 
   8   3   3      174.46      169.14      2.35 o 
   9   3   3       11.85       10.65      0.72 o 
  10   3   3       27.35       26.09      0.88 o 
  11   3   3        4.98        4.84      0.77 o 
 -11   4   3        0.18       -1.42      1.42 o 
 -10   4   3       25.31       25.95      1.28 o 
  -9   4   3       18.13       18.63      1.08 o 
  -8   4   3        2.76        4.51      0.66 o 
  -7   4   3       33.51       36.05      0.98 o 
  -6   4   3       77.20       75.44      1.35 o 
  -5   4   3      227.28      246.41      2.83 o 
  -4   4   3        1.76        3.32      0.29 o 
  -3   4   3      334.78      371.58      6.65 o 
  -2   4   3      159.63      165.37      1.90 o 
  -1   4   3        0.13        0.03      0.26 o 
   0   4   3       13.46       16.12      0.38 o 
   1   4   3       48.41       50.42      0.73 o 
   2   4   3       64.31       85.76      1.02 o 
   3   4   3      374.93      395.51      4.48 o 
   4   4   3       78.01       71.99      1.14 o 
   5   4   3      207.04      205.08      2.45 o 
   6   4   3        0.32        0.31      0.31 o 
   7   4   3       10.11       11.42      0.57 o 
   8   4   3       57.66       55.84      0.97 o 
   9   4   3       65.37       59.45      1.37 o 
  10   4   3       56.74       52.67      1.31 o 
  11   4   3        1.99        0.58      0.79 o 
 -10   5   3        2.50        1.82      1.51 o 
  -9   5   3        3.19        0.40      0.94 o 
  -8   5   3        8.13        8.12      0.68 o 
  -7   5   3        0.56        1.01      0.66 o 
  -6   5   3       61.26       62.08      1.34 o 
  -5   5   3        1.41        0.54      0.37 o 
  -4   5   3       11.84       10.08      0.53 o 
  -3   5   3      178.29      185.40      2.36 o 
  -2   5   3        0.73        0.89      0.21 o 
  -1   5   3        0.91        2.18      0.23 o 
   0   5   3       66.41       50.47      0.83 o 
   1   5   3     1714.94     1829.17     18.50 o 
   2   5   3      147.91      143.68      1.65 o 
   3   5   3       63.75       48.51      0.68 o 
   4   5   3      336.23      341.90      3.93 o 
   5   5   3        1.94        3.39      0.36 o 
   6   5   3      150.38      142.29      3.64 o 
   7   5   3       18.63       16.65      1.32 o 
   8   5   3        3.31        3.42      1.16 o 
   9   5   3        0.00       -0.34      0.34 o 
  10   5   3       24.84       24.50      1.03 o 
  11   5   3        0.69       -0.18      0.64 o 
 -10   6   3        0.02       -0.36      1.07 o 
  -9   6   3        4.28        3.35      1.14 o 
  -8   6   3        5.15        5.90      1.18 o 
  -7   6   3        4.16        3.80      0.58 o 
  -6   6   3       66.05       61.24      1.32 o 
  -5   6   3      208.09      203.87      2.74 o 
  -4   6   3      154.19      143.91      2.09 o 
  -3   6   3       23.70       16.75      0.63 o 
  -2   6   3       43.74       34.72      0.76 o 
  -1   6   3        2.83        1.79      0.26 o 
   0   6   3       73.49       79.04      1.70 o 
   1   6   3       43.73       44.52      0.78 o 
   2   6   3        1.08        0.25      0.17 o 
   3   6   3      619.58      698.19      7.94 o 
   4   6   3      178.84      185.71      2.31 o 
   5   6   3      367.83      377.33      4.91 o 
   6   6   3       25.91       32.40      2.88 o 
   7   6   3      483.61      483.51     15.10 o 
   8   6   3        4.72        7.50      2.01 o 
   9   6   3        0.36        0.52      1.74 o 
  10   6   3       78.99       83.65      2.96 o 
  -9   7   3       11.86       10.26      1.50 o 
  -8   7   3        0.04       -0.30      0.95 o 
  -7   7   3        0.29        0.75      0.57 o 
  -6   7   3       73.03       71.37      1.82 o 
  -5   7   3       25.76       23.12      1.10 o 
  -4   7   3       92.20       84.67      1.74 o 
  -3   7   3      130.28      124.02      2.08 o 
  -2   7   3        1.72        1.84      0.34 o 
  -1   7   3       32.35       34.30      0.82 o 
   0   7   3      563.61      569.80      6.17 o 
   1   7   3        7.19        7.43      0.36 o 
   2   7   3       61.41       56.15      0.90 o 
   3   7   3        1.41       -0.33      0.33 o 
   4   7   3       56.77       55.76      1.05 o 
   5   7   3       60.88       55.48      1.34 o 
   6   7   3      275.29      270.82      5.54 o 
   7   7   3       16.86       17.26      2.26 o 
   8   7   3        4.40        2.93      1.79 o 
   9   7   3       11.82        9.98      2.43 o 
  10   7   3        0.77       -1.69      1.69 o 
  -9   8   3        4.97        3.85      1.36 o 
  -8   8   3       10.46       12.71      1.84 o 
  -7   8   3        6.95        8.14      0.87 o 
  -6   8   3        0.43        0.33      0.59 o 
  -5   8   3       14.40       12.79      0.92 o 
  -4   8   3      587.23      589.88      8.03 o 
  -3   8   3       27.11       25.99      1.00 o 
  -2   8   3       55.49       50.25      1.23 o 
  -1   8   3       94.53      104.26      1.78 o 
   0   8   3      128.81      147.50      2.03 o 
   1   8   3       29.76       28.57      0.74 o 
   2   8   3        9.37        6.67      0.55 o 
   3   8   3       66.32       64.76      1.35 o 
   4   8   3        4.30        3.90      0.40 o 
   5   8   3        2.50        0.94      0.30 o 
   6   8   3       22.37       21.75      0.76 o 
   7   8   3        0.93       -0.62      1.28 o 
   8   8   3        2.48       -0.44      1.62 o 
   9   8   3        0.62       -1.03      1.49 o 
  -8   9   3        0.02        0.14      1.07 o 
  -7   9   3        1.77        3.18      0.79 o 
  -6   9   3        1.28        0.24      0.79 o 
  -5   9   3        6.13        6.14      0.80 o 
  -4   9   3        2.52        3.63      0.90 o 
  -3   9   3        0.28       -0.54      0.54 o 
  -2   9   3      102.13      105.60      1.97 o 
  -1   9   3       89.48       87.78      1.67 o 
   0   9   3      114.28       97.33      1.99 o 
   1   9   3        2.09        1.57      0.58 o 
   2   9   3        5.20        5.71      0.59 o 
   3   9   3       12.09       13.02      0.70 o 
   4   9   3       12.80       12.80      0.61 o 
   5   9   3       10.97       10.76      0.62 o 
   6   9   3        0.37       -0.11      0.35 o 
   7   9   3        9.69        9.09      0.60 o 
  -7  10   3        1.81       -0.32      0.86 o 
  -6  10   3        0.44       -0.72      0.72 o 
  -5  10   3        6.53        6.53      1.04 o 
  -4  10   3        4.05        4.06      0.79 o 
  -3  10   3       55.75       52.16      1.61 o 
  -2  10   3       55.55       57.53      1.59 o 
  -1  10   3       23.48       18.60      0.99 o 
   0  10   3      101.24       88.97      2.52 o 
   1  10   3       79.73       76.70      2.09 o 
   2  10   3        2.27        1.61      0.62 o 
   3  10   3       16.02       18.78      0.86 o 
   4  10   3       60.78       68.44      1.54 o 
   5  10   3        0.47        0.88      0.41 o 
   6  10   3        1.39        1.31      0.58 o 
   7  10   3        0.84        0.67      0.51 o 
   8  10   3        6.75        6.40      0.67 o 
  -6  11   3       12.90       13.74      1.43 o 
  -5  11   3        0.01        0.17      0.74 o 
  -4  11   3        1.04        1.79      0.77 o 
  -3  11   3        1.13        0.62      0.78 o 
  -2  11   3        9.66        8.85      1.00 o 
  -1  11   3       11.60       10.53      1.74 o 
   0  11   3        0.29       -0.63      0.63 o 
   1  11   3        7.28        5.77      0.83 o 
   2  11   3       15.38       14.45      1.01 o 
   3  11   3        0.65        1.29      0.60 o 
   4  11   3        0.88       -0.37      0.58 o 
   5  11   3        6.43        5.94      0.78 o 
   6  11   3        2.03        0.62      0.60 o 
   7  11   3        2.14        2.37      0.66 o 
  -5  12   3        0.00       -0.88      0.88 o 
  -4  12   3       10.32       10.97      1.24 o 
  -3  12   3        2.25        2.48      1.16 o 
  -2  12   3        5.21        5.10      1.56 o 
  -1  12   3       10.50        8.15      1.30 o 
   0  12   3       10.06       13.84      1.19 o 
   1  12   3        3.65        2.80      0.81 o 
   2  12   3        0.03       -0.47      0.87 o 
   3  12   3        3.39        5.07      0.83 o 
   4  12   3       31.54       36.55      1.49 o 
   5  12   3        5.56        8.13      1.00 o 
  -3  13   3       15.17       18.88      1.96 o 
  -2  13   3        0.93        1.56      1.65 o 
  -1  13   3        8.61       12.19      2.73 o 
   0  13   3        1.67        3.54      2.47 o 
   1  13   3        0.82        0.61      0.86 o 
   2  13   3        0.08       -0.73      0.74 o 
   3  13   3        0.99        0.12      0.69 o 
  -1 -12   4       16.64       19.24      1.93 o 
   0 -12   4        4.72        8.13      1.99 o 
   1 -12   4        6.82        7.94      1.59 o 
  -4 -11   4        4.99        6.13      0.96 o 
  -3 -11   4        4.34        4.27      0.96 o 
  -2 -11   4        3.10        2.39      1.00 o 
  -1 -11   4       13.59       14.47      1.25 o 
   0 -11   4        0.34        1.24      0.89 o 
   1 -11   4        2.62        1.84      1.23 o 
   2 -11   4        1.70        0.49      1.24 o 
   3 -11   4        3.66        3.11      1.30 o 
   4 -11   4        2.21        1.46      1.05 o 
   5 -11   4        6.30        9.95      2.61 o 
  -6 -10   4       13.29       15.99      1.47 o 
  -5 -10   4       23.05       23.69      1.17 o 
  -4 -10   4        0.04       -0.51      0.79 o 
  -3 -10   4       39.99       45.02      1.55 o 
  -2 -10   4        7.29        6.87      0.97 o 
  -1 -10   4        6.18        6.41      0.94 o 
   0 -10   4        0.10       -0.27      0.72 o 
   1 -10   4        3.47        3.55      1.35 o 
   2 -10   4        0.52        0.78      1.18 o 
   3 -10   4        7.25        7.13      1.11 o 
   4 -10   4       43.46       51.21      4.26 o 
   5 -10   4        2.17        3.60      0.92 o 
   6 -10   4        2.91        5.12      1.03 o 
  -7  -9   4       19.36       23.47      1.28 o 
  -6  -9   4       20.58       22.98      1.28 o 
  -5  -9   4       40.76       38.91      1.35 o 
  -4  -9   4        9.92        9.71      0.81 o 
  -3  -9   4       10.10       13.22      0.88 o 
  -2  -9   4        0.31       -0.23      0.54 o 
  -1  -9   4      119.50      112.51      2.79 o 
   0  -9   4        0.14        0.07      0.66 o 
   1  -9   4        8.46        9.80      0.86 o 
   2  -9   4        1.88        0.91      0.68 o 
   3  -9   4       59.72       59.70      1.83 o 
   4  -9   4       11.14       11.61      1.00 o 
   5  -9   4        0.50        0.83      0.74 o 
   6  -9   4       14.03       17.31      1.40 o 
   7  -9   4       21.90       24.05      1.97 o 
  -8  -8   4        2.04        2.29      0.94 o 
  -7  -8   4        0.05        0.42      1.41 o 
  -6  -8   4       17.52       15.44      0.76 o 
  -5  -8   4        0.26       -0.27      0.44 o 
  -4  -8   4        7.20        7.70      0.61 o 
  -3  -8   4        6.64        5.01      0.62 o 
  -2  -8   4       21.58       25.69      1.10 o 
  -1  -8   4       20.68       21.42      1.10 o 
   0  -8   4       24.35       23.51      1.08 o 
   1  -8   4       12.18       12.67      0.76 o 
   2  -8   4        3.41        3.06      0.58 o 
   3  -8   4        0.10       -0.51      0.61 o 
   4  -8   4       10.53       10.33      0.90 o 
   5  -8   4       33.60       29.01      1.35 o 
   6  -8   4        0.01       -1.01      1.01 o 
   7  -8   4       29.84       31.98      1.54 o 
   8  -8   4        9.00        9.63      1.32 o 
  -8  -7   4       34.99       33.44      1.42 o 
  -7  -7   4       92.28       92.97      1.95 o 
  -6  -7   4       22.25       20.01      0.81 o 
  -5  -7   4       20.23       19.02      0.77 o 
  -4  -7   4        6.46        7.11      0.57 o 
  -3  -7   4       44.38       35.26      1.04 o 
  -2  -7   4        8.61        5.53      0.83 o 
  -1  -7   4      508.57      501.18      5.75 o 
   0  -7   4      299.32      289.36      3.54 o 
   1  -7   4       32.08       30.68      1.00 o 
   2  -7   4       71.11       70.20      1.52 o 
   3  -7   4       79.59       79.23      1.72 o 
   4  -7   4      194.99      165.54      3.06 o 
   5  -7   4      141.63      133.43      2.75 o 
   6  -7   4        0.16       -0.51      0.74 o 
   7  -7   4        9.61       10.28      1.07 o 
   8  -7   4       22.04       27.85      1.70 o 
   9  -7   4        0.01        0.97      1.23 o 
  -9  -6   4       66.60       70.32      2.09 o 
  -8  -6   4        0.03        1.33      0.50 o 
  -7  -6   4       25.81       25.17      0.74 o 
  -6  -6   4        7.84        6.19      0.52 o 
  -5  -6   4        0.02        0.10      0.36 o 
  -4  -6   4       51.37       44.76      1.07 o 
  -3  -6   4        7.89        4.44      0.50 o 
  -2  -6   4      110.02      107.83      1.63 o 
  -1  -6   4        8.75        5.84      0.42 o 
   0  -6   4      181.78      180.09      2.22 o 
   1  -6   4        0.09        0.29      0.32 o 
   2  -6   4       37.86       34.59      1.05 o 
   3  -6   4      178.85      178.84      2.77 o 
   4  -6   4       46.19       46.22      2.21 o 
   5  -6   4       19.86       20.25      1.06 o 
   6  -6   4        9.87        7.89      0.84 o 
   7  -6   4        2.45        0.59      0.70 o 
   8  -6   4       10.09        8.08      1.13 o 
   9  -6   4        0.05        1.17      1.14 o 
  10  -6   4        3.73        3.01      1.35 o 
 -10  -5   4        0.08        2.24      2.22 o 
  -9  -5   4        4.80        6.29      0.74 o 
  -8  -5   4       16.81       15.50      0.76 o 
  -7  -5   4       12.55       11.13      0.62 o 
  -6  -5   4       14.63       15.47      0.63 o 
  -5  -5   4       39.86       34.98      0.87 o 
  -4  -5   4        2.35        3.25      0.37 o 
  -3  -5   4      203.43      196.83      2.74 o 
  -2  -5   4        3.08        4.00      0.30 o 
  -1  -5   4       16.75       16.48      0.52 o 
   0  -5   4      102.54      105.70      1.44 o 
   1  -5   4      605.43      561.58      5.39 o 
   2  -5   4       99.40       90.83      1.38 o 
   3  -5   4       55.27       64.16      1.26 o 
   4  -5   4      151.47      160.29      2.31 o 
   5  -5   4       24.89       20.39      0.87 o 
   6  -5   4       35.37       33.95      1.19 o 
   7  -5   4        4.99        5.09      0.72 o 
   8  -5   4       36.07       39.70      1.75 o 
   9  -5   4        0.96        0.57      1.04 o 
  10  -5   4        1.77        2.86      1.31 o 
 -10  -4   4        0.29       -0.03      0.69 o 
  -9  -4   4       11.26        9.67      0.79 o 
  -8  -4   4        5.42        5.07      0.45 o 
  -7  -4   4        6.35        6.90      0.46 o 
  -6  -4   4      163.07      129.32      1.76 o 
  -5  -4   4        7.17        8.80      0.45 o 
  -4  -4   4       59.50       63.92      1.14 o 
  -3  -4   4      248.23      269.96      3.50 o 
  -2  -4   4     1047.06     1130.16     12.53 o 
  -1  -4   4        0.64        1.42      0.24 o 
   0  -4   4      236.42      254.69      2.78 o 
   1  -4   4        0.01        0.38      0.20 o 
   2  -4   4        0.01       -0.16      0.19 o 
   3  -4   4       26.64       27.75      0.77 o 
   4  -4   4       13.14        6.84      0.54 o 
   5  -4   4        3.11        1.47      0.46 o 
   6  -4   4       68.86       60.42      1.41 o 
   7  -4   4      114.17      107.30      2.05 o 
   8  -4   4        1.04        0.40      0.65 o 
   9  -4   4        1.99        0.37      0.73 o 
  10  -4   4       32.31       34.45      3.78 o 
  11  -4   4        3.68        2.38      1.74 o 
 -10  -3   4       62.60       63.50      2.26 o 
  -9  -3   4        2.25        2.85      0.46 o 
  -8  -3   4        1.46        2.71      0.46 o 
  -7  -3   4       50.27       55.08      1.14 o 
  -6  -3   4      314.81      305.00      3.93 o 
  -5  -3   4      187.99      202.99      2.73 o 
  -4  -3   4       79.22       89.49      1.27 o 
  -3  -3   4      309.84      280.30      2.70 o 
  -2  -3   4      602.34      722.03      7.03 o 
  -1  -3   4      289.37      283.32      2.97 o 
   0  -3   4       24.44       18.50      0.44 o 
   1  -3   4      295.83      304.40      3.02 o 
   2  -3   4     1240.32     1330.95     12.05 o 
   3  -3   4      121.64      117.34      1.56 o 
   4  -3   4       39.70       27.67      0.70 o 
   5  -3   4      321.84      337.73      3.73 o 
   6  -3   4      104.80      103.73      1.87 o 
   7  -3   4       29.05       25.18      0.95 o 
   8  -3   4       50.05       56.01      1.61 o 
   9  -3   4        0.28       -0.02      0.72 o 
  10  -3   4        0.01        0.31      0.78 o 
  11  -3   4        4.03        3.88      1.01 o 
 -10  -2   4       11.41       13.54      0.94 o 
  -9  -2   4       15.68       15.84      0.80 o 
  -8  -2   4      176.65      174.59      2.59 o 
  -7  -2   4        7.11        5.94      0.52 o 
  -6  -2   4      313.22      295.78      3.83 o 
  -5  -2   4       84.90       83.44      1.47 o 
  -4  -2   4        2.61        1.03      0.27 o 
  -3  -2   4     1057.28     1036.12      9.92 o 
  -2  -2   4     4487.76     4681.17     43.74 o 
  -1  -2   4      144.82      175.85      1.93 o 
   0  -2   4      395.82      420.29      4.23 o 
   1  -2   4      284.60      285.67      3.21 o 
   2  -2   4      130.04      143.37      1.61 o 
   3  -2   4     1630.35     1864.72     19.02 o 
   4  -2   4      914.18      928.32      9.11 o 
   5  -2   4       11.85       17.81      0.62 o 
   6  -2   4       23.74       22.42      0.83 o 
   7  -2   4       14.37       13.54      0.71 o 
   8  -2   4        4.53        3.27      0.70 o 
   9  -2   4       71.37       66.78      2.08 o 
  10  -2   4        2.48        1.80      0.84 o 
  11  -2   4        3.80        3.45      1.08 o 
 -11  -1   4        0.05        0.43      0.61 o 
 -10  -1   4        0.06        0.18      0.72 o 
  -9  -1   4        5.74        5.83      0.64 o 
  -8  -1   4       33.15       34.84      1.01 o 
  -7  -1   4       83.14       78.45      1.45 o 
  -6  -1   4      279.18      260.88      3.84 o 
  -5  -1   4        4.62        1.58      0.25 o 
  -4  -1   4       32.30       24.33      0.52 o 
  -3  -1   4      133.67      124.69      1.43 o 
  -2  -1   4      226.81      231.23      2.42 o 
  -1  -1   4     1701.88     1691.37     16.00 o 
   0  -1   4      890.69      891.34      8.58 o 
   1  -1   4     1419.89     1422.73     12.76 o 
   2  -1   4      878.13      918.81      9.50 o 
   3  -1   4     2642.99     2863.74     27.02 o 
   4  -1   4     1224.36     1300.86     13.38 o 
   5  -1   4       53.33       46.83      0.90 o 
   6  -1   4      199.08      192.00      2.27 o 
   7  -1   4      193.78      189.60      2.52 o 
   8  -1   4       12.91       10.97      1.16 o 
   9  -1   4       41.11       35.31      1.34 o 
  10  -1   4        0.53       -0.61      0.61 o 
  11  -1   4      124.43      128.53      3.18 o 
 -11   0   4        7.77        9.75      0.88 o 
 -10   0   4        5.24        6.57      0.72 o 
  -9   0   4       16.73       18.24      0.91 o 
  -8   0   4        0.08        0.11      0.39 o 
  -7   0   4        0.91        2.12      0.46 o 
  -6   0   4      735.19      706.16      7.63 o 
  -5   0   4      140.58      139.42      1.82 o 
  -4   0   4       29.60       25.51      0.57 o 
  -3   0   4      238.73      212.62      2.27 o 
  -2   0   4        0.05       -0.14      0.14 o 
  -1   0   4      674.21      656.26      6.34 o 
   0   0   4       18.85       28.66      0.53 o 
   1   0   4      367.11      398.89      3.97 o 
   2   0   4     5863.91     5782.31     54.21 o 
   3   0   4       74.09       80.37      1.03 o 
   4   0   4       17.32       20.58      0.52 o 
   5   0   4        1.03        1.71      0.24 o 
   6   0   4       12.30        8.52      0.38 o 
   7   0   4        4.74        6.69      0.49 o 
   8   0   4      110.58      102.67      1.84 o 
   9   0   4        0.14       -0.53      0.53 o 
  10   0   4       27.56       23.04      1.10 o 
  11   0   4       12.41       12.53      0.97 o 
 -11   1   4       16.48       18.52      1.12 o 
 -10   1   4       21.15       19.97      1.04 o 
  -9   1   4       10.38       10.90      0.80 o 
  -8   1   4        0.76        0.90      0.49 o 
  -7   1   4     1251.28     1246.81     14.65 o 
  -6   1   4       16.99       18.89      0.62 o 
  -5   1   4       46.59       43.91      0.80 o 
  -4   1   4       19.82       21.65      0.52 o 
  -3   1   4      893.41      960.73      9.88 o 
  -2   1   4      609.42      671.86      6.52 o 
  -1   1   4      200.60      226.93      2.17 o 
   0   1   4       10.36        9.57      0.29 o 
   1   1   4      112.15      149.31      2.00 o 
   2   1   4     1364.16     1360.83     12.89 o 
   3   1   4        3.59        1.46      0.19 o 
   4   1   4        9.90       10.43      0.35 o 
   5   1   4       43.83       57.52      0.92 o 
   6   1   4      121.56      115.33      1.56 o 
   7   1   4      314.40      321.15      4.16 o 
   8   1   4        7.85        5.94      0.55 o 
   9   1   4      140.56      141.63      2.32 o 
  10   1   4        0.78        0.99      0.60 o 
  11   1   4        0.14       -0.34      0.64 o 
 -11   2   4        0.64        0.64      0.75 o 
 -10   2   4        0.03        1.06      0.65 o 
  -9   2   4        4.50        5.30      0.71 o 
  -8   2   4      351.21      319.49      4.91 o 
  -7   2   4      199.74      188.16      2.77 o 
  -6   2   4        8.30        6.12      0.43 o 
  -5   2   4      340.13      344.94      3.66 o 
  -4   2   4        0.48        0.27      0.22 o 
  -3   2   4     6416.60     6781.12     63.82 o 
  -2   2   4      872.46      983.00     10.11 o 
  -1   2   4      125.81      128.19      1.37 o 
   0   2   4      759.23      787.94      7.57 o 
   1   2   4     8936.31     8342.82    157.43 o 
   2   2   4     2326.37     2384.08     22.08 o 
   3   2   4       13.80       19.15      0.39 o 
   4   2   4      138.70      167.65      2.11 o 
   5   2   4       89.65       88.41      1.20 o 
   6   2   4      172.64      185.59      2.91 o 
   7   2   4       31.26       34.58      0.85 o 
   8   2   4      391.92      394.45      5.02 o 
   9   2   4        0.74        0.19      0.45 o 
  10   2   4        0.94        1.78      0.55 o 
  11   2   4       71.03       77.44      2.05 o 
 -11   3   4       17.68       18.27      1.24 o 
 -10   3   4       27.53       30.10      1.38 o 
  -9   3   4       24.24       19.69      1.06 o 
  -8   3   4      172.29      172.66      3.13 o 
  -7   3   4        0.34        0.85      0.45 o 
  -6   3   4       32.78       30.39      0.78 o 
  -5   3   4      256.85      288.10      3.19 o 
  -4   3   4       12.02       12.99      0.45 o 
  -3   3   4       82.70       90.78      1.22 o 
  -2   3   4        0.00        0.00      0.20 o 
  -1   3   4        0.52        1.42      0.16 o 
   0   3   4     1288.20     1382.28     13.10 o 
   1   3   4     2075.08     2188.99     20.62 o 
   2   3   4     1137.01     1259.70     12.75 o 
   3   3   4     2497.14     2694.78     29.85 o 
   4   3   4       44.24       32.61      0.52 o 
   5   3   4     1282.60     1323.55     12.59 o 
   6   3   4        1.95        1.46      0.21 o 
   7   3   4        0.97        1.58      0.28 o 
   8   3   4       52.48       55.52      1.12 o 
   9   3   4       56.82       54.00      1.17 o 
  10   3   4        6.94        6.59      0.57 o 
  11   3   4       46.73       47.20      1.69 o 
 -10   4   4        0.05        0.83      0.75 o 
  -9   4   4       19.26       19.19      1.09 o 
  -8   4   4        2.04        1.13      0.62 o 
  -7   4   4       15.28       11.25      0.62 o 
  -6   4   4       43.19       40.44      0.97 o 
  -5   4   4      216.21      209.95      2.50 o 
  -4   4   4       60.02       73.49      1.14 o 
  -3   4   4       61.63       61.21      1.05 o 
  -2   4   4       30.66       41.44      0.73 o 
  -1   4   4      206.90      205.31      2.41 o 
   0   4   4      194.66      197.39      2.12 o 
   1   4   4      478.95      498.32      5.23 o 
   2   4   4     1479.17     1723.69     17.38 o 
   3   4   4       40.64       46.52      1.06 o 
   4   4   4       76.82       64.62      1.04 o 
   5   4   4       89.09       86.05      1.46 o 
   6   4   4        3.56        3.88      0.40 o 
   7   4   4       34.28       36.59      1.01 o 
   8   4   4       73.35       70.60      1.20 o 
   9   4   4        6.54        5.64      0.52 o 
  10   4   4        2.74        2.17      0.51 o 
  11   4   4        1.11        0.20      2.06 o 
 -10   5   4        7.41        9.44      1.40 o 
  -9   5   4        0.05        0.57      0.73 o 
  -8   5   4       19.49       22.55      0.97 o 
  -7   5   4       73.23       66.02      1.38 o 
  -6   5   4       43.73       42.80      1.06 o 
  -5   5   4       19.25       25.20      0.88 o 
  -4   5   4        8.01        6.54      0.48 o 
  -3   5   4        7.42        8.47      0.56 o 
  -2   5   4      133.32      142.07      2.10 o 
  -1   5   4       61.11       51.91      0.84 o 
   0   5   4       26.49       26.76      0.60 o 
   1   5   4     1194.04     1327.27     13.53 o 
   2   5   4        6.92        9.83      0.63 o 
   3   5   4      229.95      235.10      3.11 o 
   4   5   4        2.73        1.98      0.40 o 
   5   5   4        3.66        3.07      0.32 o 
   6   5   4      123.70      126.53      1.90 o 
   7   5   4        4.52        4.35      0.76 o 
   8   5   4       17.94       14.30      0.89 o 
   9   5   4        0.10        0.17      0.33 o 
  10   5   4        0.76        0.55      0.51 o 
  11   5   4        0.51        0.12      0.99 o 
 -10   6   4        8.85       11.49      2.01 o 
  -9   6   4        5.50        3.39      2.34 o 
  -8   6   4        0.23        1.19      0.72 o 
  -7   6   4       19.90       19.28      0.88 o 
  -6   6   4       98.30       95.37      1.70 o 
  -5   6   4      196.16      199.65      2.96 o 
  -4   6   4      153.69      138.58      2.03 o 
  -3   6   4      134.93      144.78      2.39 o 
  -2   6   4      310.91      311.91      3.41 o 
  -1   6   4       45.51       52.88      0.90 o 
   0   6   4       71.71       74.74      1.15 o 
   1   6   4      210.67      214.56      2.50 o 
   2   6   4       82.89       97.09      1.93 o 
   3   6   4       38.15       35.58      0.96 o 
   4   6   4       94.76       91.00      1.26 o 
   5   6   4      444.94      435.83      6.46 o 
   6   6   4      267.48      273.30      4.36 o 
   7   6   4       62.88       65.84      1.80 o 
   8   6   4        0.06       -1.47      1.47 o 
   9   6   4        0.89        0.39      1.60 o 
  10   6   4        0.04       -0.56      0.56 o 
  -9   7   4        7.56        5.46      1.27 o 
  -8   7   4       75.95       80.99      3.07 o 
  -7   7   4        0.10       -0.20      0.57 o 
  -6   7   4        6.04        5.72      0.65 o 
  -5   7   4        1.99        1.06      0.65 o 
  -4   7   4      372.72      350.71      5.11 o 
  -3   7   4      320.01      302.31      4.03 o 
  -2   7   4       12.17       12.07      0.52 o 
  -1   7   4        8.64       11.39      0.51 o 
   0   7   4        3.39        1.83      0.31 o 
   1   7   4        2.13        2.68      0.36 o 
   2   7   4      320.12      306.52      3.41 o 
   3   7   4     1391.09     1382.14     17.58 o 
   4   7   4        2.73        2.17      0.32 o 
   5   7   4      107.13       98.18      1.54 o 
   6   7   4       26.91       25.31      1.65 o 
   7   7   4       62.60       63.86      2.66 o 
   8   7   4       74.99       73.89      4.44 o 
   9   7   4        7.51        7.62      2.20 o 
  -9   8   4        1.64        1.97      1.24 o 
  -8   8   4        7.75        8.58      1.10 o 
  -7   8   4        0.87        1.13      0.68 o 
  -6   8   4        0.76        1.95      0.63 o 
  -5   8   4        0.17        0.78      0.58 o 
  -4   8   4       97.83       95.75      2.10 o 
  -3   8   4        2.26        0.89      0.60 o 
  -2   8   4        0.15       -0.44      0.44 o 
  -1   8   4        0.15       -0.37      0.37 o 
   0   8   4        8.45       11.10      0.54 o 
   1   8   4      173.80      174.05      2.24 o 
   2   8   4      310.69      303.82      4.40 o 
   3   8   4      298.38      300.12      4.29 o 
   4   8   4        2.68        3.26      0.41 o 
   5   8   4       50.29       45.77      0.99 o 
   6   8   4       20.96       16.89      0.62 o 
  -8   9   4        1.20        1.87      1.01 o 
  -7   9   4        3.01        2.01      0.78 o 
  -6   9   4       20.53       22.95      1.19 o 
  -5   9   4        0.96       -0.30      0.63 o 
  -4   9   4       15.42       17.11      1.05 o 
  -3   9   4      105.04      104.75      2.24 o 
  -2   9   4       22.55       21.83      0.92 o 
  -1   9   4        2.55        0.77      0.49 o 
   0   9   4       75.65       58.45      1.32 o 
   1   9   4      509.72      470.90      6.67 o 
   2   9   4      123.04      115.02      2.18 o 
   3   9   4        0.05        0.13      0.38 o 
   4   9   4       19.25       18.20      0.76 o 
   5   9   4        0.03       -0.18      0.35 o 
   6   9   4       29.47       30.18      0.96 o 
   7   9   4        2.48        1.31      0.46 o 
  -7  10   4        0.83       -0.89      0.89 o 
  -6  10   4        1.16       -0.74      0.74 o 
  -5  10   4        0.02       -0.52      0.65 o 
  -4  10   4        0.20       -0.61      0.61 o 
  -3  10   4        1.16        0.74      0.61 o 
  -2  10   4       74.80       76.29      1.70 o 
  -1  10   4        5.21        6.54      0.74 o 
   0  10   4        1.16        2.33      0.94 o 
   1  10   4       18.75       23.41      1.23 o 
   2  10   4       32.68       29.52      1.27 o 
   3  10   4       14.72       13.90      0.86 o 
   4  10   4        4.91        5.70      0.57 o 
   5  10   4        3.94        4.79      0.54 o 
   6  10   4        0.72        0.82      0.44 o 
   7  10   4        1.63        2.45      0.58 o 
   8  10   4       28.12       29.15      1.15 o 
  -6  11   4        5.13        6.51      1.01 o 
  -5  11   4        0.95        0.69      0.77 o 
  -4  11   4       35.36       41.69      1.60 o 
  -3  11   4       17.33       15.62      1.22 o 
  -2  11   4        0.03       -0.10      0.71 o 
  -1  11   4       15.30       14.86      2.05 o 
   0  11   4       28.92       22.30      1.32 o 
   1  11   4       16.66       16.84      1.17 o 
   2  11   4       12.79       12.43      0.97 o 
   3  11   4        0.46        0.72      0.59 o 
   4  11   4       22.99       24.73      1.20 o 
   5  11   4        0.24        0.61      0.60 o 
   6  11   4        4.33        4.26      0.73 o 
   7  11   4        0.18       -0.26      0.56 o 
  -5  12   4        1.91        2.41      1.16 o 
  -4  12   4        0.00        0.29      0.95 o 
  -3  12   4        0.12        0.12      1.05 o 
  -2  12   4        0.03       -1.00      1.00 o 
  -1  12   4        1.03        2.04      1.80 o 
   0  12   4        0.63       -0.39      0.76 o 
   1  12   4        5.08        4.86      0.90 o 
   2  12   4       18.39       18.92      1.33 o 
   3  12   4       10.61       11.06      1.14 o 
   4  12   4        7.78        7.48      0.84 o 
   5  12   4        4.60        7.69      1.93 o 
   6  12   4        1.11        1.88      0.98 o 
  -3  13   4        6.43       12.21      1.94 o 
  -2  13   4        4.54        4.15      1.45 o 
  -1  13   4        2.44        2.21      1.72 o 
   0  13   4        8.61       13.14      1.55 o 
   1  13   4       20.17       22.86      2.22 o 
   2  13   4        8.29        9.85      1.10 o 
   3  13   4        0.00       -0.22      0.70 o 
   4  13   4        0.75        1.76      1.19 o 
  -3 -11   5       39.51       39.30      1.87 o 
  -2 -11   5       39.99       43.01      1.96 o 
  -1 -11   5        6.09        5.79      1.08 o 
   0 -11   5        0.55       -1.08      1.15 o 
   1 -11   5        0.00        0.73      2.48 o 
   2 -11   5        0.52        0.88      1.27 o 
   3 -11   5        3.29        2.79      2.57 o 
   4 -11   5        1.52        1.40      1.43 o 
  -5 -10   5       17.85       20.50      1.14 o 
  -4 -10   5        9.56       13.04      1.34 o 
  -3 -10   5        6.66        3.51      1.35 o 
  -2 -10   5        4.03        4.74      0.93 o 
  -1 -10   5        2.78        3.36      0.87 o 
   0 -10   5        0.86        0.12      1.00 o 
   1 -10   5       14.26       17.75      1.76 o 
   2 -10   5        3.37        1.85      1.29 o 
   3 -10   5       15.22       18.54      1.46 o 
   4 -10   5       24.61       23.04      1.89 o 
   5 -10   5        9.86       12.93      1.33 o 
   6 -10   5       16.47       20.16      1.54 o 
  -6  -9   5       17.24       18.87      1.25 o 
  -5  -9   5      147.77      166.11      3.14 o 
  -4  -9   5       10.19       11.90      0.91 o 
  -3  -9   5        7.43        7.54      0.80 o 
  -2  -9   5        9.64        8.68      0.84 o 
  -1  -9   5        3.56        2.31      1.00 o 
   0  -9   5        2.44        1.80      1.04 o 
   1  -9   5        2.60        2.87      0.83 o 
   2  -9   5        0.01       -0.86      1.02 o 
   3  -9   5        0.01        0.01      0.71 o 
   4  -9   5        0.40        1.94      0.78 o 
   5  -9   5        0.09        0.51      0.83 o 
   6  -9   5        0.44        1.06      0.89 o 
   7  -9   5       17.28       20.72      1.76 o 
  -7  -8   5       37.41       43.52      1.63 o 
  -6  -8   5        0.33        1.11      0.62 o 
  -5  -8   5        5.14        3.85      0.66 o 
  -4  -8   5        4.04        2.61      0.62 o 
  -3  -8   5       94.44      102.16      2.19 o 
  -2  -8   5       92.34       97.11      2.13 o 
  -1  -8   5        3.63        3.58      0.67 o 
   0  -8   5      144.00      137.93      2.71 o 
   1  -8   5      120.83      111.89      2.41 o 
   2  -8   5        0.27        0.02      0.52 o 
   3  -8   5       23.20       23.98      2.37 o 
   4  -8   5        6.07        5.87      0.84 o 
   5  -8   5        0.00       -0.67      0.74 o 
   6  -8   5        2.04        1.45      1.07 o 
   7  -8   5        1.84        0.55      1.38 o 
   8  -8   5       45.92       53.74      2.43 o 
  -8  -7   5       31.48       33.01      1.43 o 
  -7  -7   5        6.54        6.30      1.34 o 
  -6  -7   5       12.31       13.37      0.80 o 
  -5  -7   5       26.47       23.43      0.93 o 
  -4  -7   5        6.74        6.41      0.59 o 
  -3  -7   5       26.97       21.15      0.88 o 
  -2  -7   5      176.70      182.51      3.16 o 
  -1  -7   5       87.65       92.52      1.77 o 
   0  -7   5        9.38       11.05      0.61 o 
   1  -7   5        0.87        1.76      0.48 o 
   2  -7   5       10.06        9.60      0.69 o 
   3  -7   5        0.13       -0.48      0.48 o 
   4  -7   5        2.43        2.40      0.69 o 
   5  -7   5       42.32       34.52      1.59 o 
   6  -7   5       41.45       38.97      1.61 o 
   7  -7   5        3.93        1.98      0.88 o 
   8  -7   5        1.95        1.35      1.06 o 
   9  -7   5        0.53        0.33      1.24 o 
  -9  -6   5        0.34        3.27      1.33 o 
  -8  -6   5        0.40       -0.58      0.58 o 
  -7  -6   5        1.69        1.41      0.42 o 
  -6  -6   5        2.34        1.28      0.44 o 
  -5  -6   5        0.01       -0.26      0.41 o 
  -4  -6   5       60.74       48.51      1.18 o 
  -3  -6   5        6.32       11.50      0.64 o 
  -2  -6   5       15.53       14.01      1.06 o 
  -1  -6   5      170.91      161.39      2.08 o 
   0  -6   5        0.50        1.63      0.41 o 
   1  -6   5      145.13      144.94      2.07 o 
   2  -6   5      265.95      263.59      3.68 o 
   3  -6   5      247.88      237.38      3.47 o 
   4  -6   5       23.78       27.35      1.17 o 
   5  -6   5        0.90       -0.56      0.59 o 
   6  -6   5      174.20      182.42      3.39 o 
   7  -6   5       18.98       17.46      1.20 o 
   8  -6   5       18.96       21.18      2.10 o 
   9  -6   5        0.28        1.67      1.21 o 
  -9  -5   5       31.14       32.66      1.74 o 
  -8  -5   5       34.25       34.71      1.00 o 
  -7  -5   5       39.16       34.55      0.87 o 
  -6  -5   5       28.99       23.93      0.82 o 
  -5  -5   5      235.77      189.02      2.75 o 
  -4  -5   5       56.62       51.19      1.16 o 
  -3  -5   5        7.66        4.87      0.55 o 
  -2  -5   5      231.43      236.34      2.67 o 
  -1  -5   5       23.39       25.66      0.69 o 
   0  -5   5        0.65        0.46      0.33 o 
   1  -5   5      984.34      931.75      9.22 o 
   2  -5   5      276.15      288.50      3.32 o 
   3  -5   5      231.63      235.21      3.34 o 
   4  -5   5        0.14        0.78      0.44 o 
   5  -5   5       30.63       39.88      1.24 o 
   6  -5   5        0.00       -0.17      0.55 o 
   7  -5   5       11.96       12.38      0.90 o 
   8  -5   5       40.81       43.81      1.92 o 
   9  -5   5        4.83        6.70      1.32 o 
  10  -5   5       18.31       18.90      1.85 o 
 -10  -4   5        9.43        9.18      0.88 o 
  -9  -4   5       17.19       17.74      2.21 o 
  -8  -4   5        0.28       -0.15      0.39 o 
  -7  -4   5        0.09        0.65      0.37 o 
  -6  -4   5        4.73        3.46      0.40 o 
  -5  -4   5       11.54       11.82      0.55 o 
  -4  -4   5        2.01        0.39      0.30 o 
  -3  -4   5       50.65       48.09      0.81 o 
  -2  -4   5        9.25        9.10      0.39 o 
  -1  -4   5        2.25        1.27      0.25 o 
   0  -4   5      346.17      309.10      3.34 o 
   1  -4   5       39.61       42.39      0.76 o 
   2  -4   5      293.67      299.46      3.28 o 
   3  -4   5       48.00       49.11      1.16 o 
   4  -4   5      113.14      110.10      1.92 o 
   5  -4   5        0.04       -0.40      0.40 o 
   6  -4   5       20.07       19.53      0.89 o 
   7  -4   5        1.58        0.56      0.55 o 
   8  -4   5      116.90      117.67      2.60 o 
   9  -4   5        1.67        2.73      1.07 o 
  10  -4   5        5.89        9.61      1.48 o 
 -10  -3   5        0.78        0.11      1.35 o 
  -9  -3   5        0.19        0.07      0.49 o 
  -8  -3   5       35.16       38.77      1.19 o 
  -7  -3   5       10.50       10.49      0.58 o 
  -6  -3   5       43.31       38.07      0.87 o 
  -5  -3   5      161.31      153.99      2.26 o 
  -4  -3   5      220.71      223.01      3.01 o 
  -3  -3   5       42.97       44.84      0.84 o 
  -2  -3   5       36.43       35.51      0.73 o 
  -1  -3   5      505.60      570.96      5.71 o 
   0  -3   5        6.13        6.98      0.38 o 
   1  -3   5      208.81      217.54      2.30 o 
   2  -3   5        0.50        0.96      0.26 o 
   3  -3   5      221.01      255.11      3.11 o 
   4  -3   5       47.07       39.07      0.94 o 
   5  -3   5        1.99        0.53      0.34 o 
   6  -3   5        3.26        0.70      0.44 o 
   7  -3   5       52.19       54.00      1.75 o 
   8  -3   5       12.30        9.82      0.88 o 
   9  -3   5       49.74       46.38      1.86 o 
  10  -3   5        2.43        2.50      0.92 o 
  11  -3   5       34.71       33.45      2.16 o 
 -10  -2   5        7.10        8.79      0.84 o 
  -9  -2   5        0.17        0.23      0.51 o 
  -8  -2   5       12.33       15.41      0.98 o 
  -7  -2   5       15.00       15.57      0.76 o 
  -6  -2   5      153.85      145.33      2.20 o 
  -5  -2   5        1.06        2.37      0.37 o 
  -4  -2   5       15.48       17.28      0.46 o 
  -3  -2   5       53.85       48.57      0.78 o 
  -2  -2   5        6.59        6.34      0.30 o 
  -1  -2   5        2.68        5.50      0.28 o 
   0  -2   5       38.85       31.66      0.80 o 
   1  -2   5      765.82      803.49      8.45 o 
   2  -2   5      286.45      265.14      2.90 o 
   3  -2   5        0.49        0.39      0.24 o 
   4  -2   5      110.76       94.79      1.37 o 
   5  -2   5      277.13      275.68      3.36 o 
   6  -2   5      479.22      492.31      5.60 o 
   7  -2   5        5.13        3.51      0.72 o 
   8  -2   5        6.68        3.56      0.76 o 
   9  -2   5       51.87       56.05      1.97 o 
  10  -2   5       27.05       29.65      1.56 o 
  11  -2   5        3.28        4.34      1.04 o 
 -10  -1   5        4.09        2.93      0.64 o 
  -9  -1   5      117.21      115.43      2.31 o 
  -8  -1   5       29.63       26.73      1.05 o 
  -7  -1   5        7.60        9.07      0.93 o 
  -6  -1   5       20.25       22.26      0.92 o 
  -5  -1   5      990.46      970.42      9.39 o 
  -4  -1   5      159.87      153.06      1.81 o 
  -3  -1   5      239.37      237.72      2.55 o 
  -2  -1   5      491.51      474.12      4.74 o 
  -1  -1   5      736.71      714.67      6.97 o 
   0  -1   5      510.35      508.58      5.99 o 
   1  -1   5      922.08      941.19      8.58 o 
   2  -1   5     1082.52     1171.28     12.08 o 
   3  -1   5     1946.61     2087.98     19.84 o 
   4  -1   5      142.60      146.77      1.94 o 
   5  -1   5       65.25       67.43      1.18 o 
   6  -1   5        2.25       -0.36      0.36 o 
   7  -1   5        0.57        0.39      0.42 o 
   8  -1   5      104.31       98.64      2.40 o 
   9  -1   5       27.60       30.61      1.48 o 
  10  -1   5        0.01       -0.71      0.71 o 
  11  -1   5       28.49       30.54      1.68 o 
 -10   0   5        6.08        5.74      0.79 o 
  -9   0   5        8.08        8.50      0.76 o 
  -8   0   5       30.58       30.39      1.13 o 
  -7   0   5       44.63       48.22      1.42 o 
  -6   0   5     1290.41     1223.00     14.32 o 
  -5   0   5       44.20       64.57      1.00 o 
  -4   0   5      159.34      156.94      1.96 o 
  -3   0   5       19.55       16.32      0.39 o 
  -2   0   5      109.21      102.07      1.24 o 
  -1   0   5       74.97       77.97      1.01 o 
   0   0   5     1987.90     1931.31     21.45 o 
   1   0   5       76.95       87.76      1.05 o 
   2   0   5     1116.09     1174.97     11.26 o 
   3   0   5        2.37        0.74      0.22 o 
   4   0   5     2150.76     2253.99     22.84 o 
   5   0   5      289.45      312.31      3.57 o 
   6   0   5       61.89       60.11      1.07 o 
   7   0   5      168.59      166.77      2.80 o 
   8   0   5        5.09        4.51      0.69 o 
   9   0   5      122.85      118.23      2.72 o 
  10   0   5        0.28        0.02      0.74 o 
  11   0   5        1.67        2.14      0.87 o 
 -11   1   5        0.04       -0.21      1.12 o 
 -10   1   5        0.04       -0.51      0.59 o 
  -9   1   5        2.86        0.75      0.57 o 
  -8   1   5        3.28        2.87      0.57 o 
  -7   1   5       71.44       75.28      1.57 o 
  -6   1   5      190.88      184.77      2.23 o 
  -5   1   5      321.06      310.90      3.34 o 
  -4   1   5      109.70      103.29      1.35 o 
  -3   1   5      526.76      511.30      5.46 o 
  -2   1   5       10.13       17.34      0.58 o 
  -1   1   5      211.24      219.80      2.28 o 
   0   1   5      115.28      124.16      1.43 o 
   1   1   5      610.41      609.20      6.38 o 
   2   1   5       76.15       88.26      1.19 o 
   3   1   5      213.10      240.42      2.73 o 
   4   1   5       35.90       39.59      0.72 o 
   5   1   5      110.87      112.47      1.49 o 
   6   1   5       26.19       24.93      0.72 o 
   7   1   5       94.85       91.61      1.78 o 
   8   1   5      136.12      131.26      2.15 o 
   9   1   5        4.28        3.19      0.61 o 
  10   1   5        6.22        4.71      0.78 o 
  11   1   5       68.56       69.54      2.12 o 
 -10   2   5        0.29       -0.02      0.63 o 
  -9   2   5       10.27        8.78      0.81 o 
  -8   2   5       81.02       75.53      1.86 o 
  -7   2   5        1.10        1.88      0.54 o 
  -6   2   5       54.74       58.84      1.06 o 
  -5   2   5      237.80      249.30      2.81 o 
  -4   2   5      493.35      555.71      5.99 o 
  -3   2   5        0.01        1.73      0.23 o 
  -2   2   5     2581.75     2755.47     42.18 o 
  -1   2   5      823.45      843.53      8.15 o 
   0   2   5     1183.62     1217.61     12.43 o 
   1   2   5      362.99      382.00      3.77 o 
   2   2   5      140.50      163.35      1.73 o 
   3   2   5      693.73      702.14      6.68 o 
   4   2   5       25.11       28.21      0.78 o 
   5   2   5       59.62       54.31      1.09 o 
   6   2   5       47.55       51.22      1.10 o 
   7   2   5      146.07      144.15      2.15 o 
   8   2   5       32.83       33.56      0.97 o 
   9   2   5       56.10       53.99      1.28 o 
  10   2   5        1.13        1.50      0.56 o 
  11   2   5        7.87        7.22      0.90 o 
 -10   3   5        8.52        6.51      0.90 o 
  -9   3   5       19.40       14.37      1.25 o 
  -8   3   5        7.46        8.96      0.81 o 
  -7   3   5      131.65      123.83      2.46 o 
  -6   3   5       43.20       46.05      1.03 o 
  -5   3   5      483.84      477.17      4.97 o 
  -4   3   5       35.44       26.67      0.65 o 
  -3   3   5      155.12      151.88      1.81 o 
  -2   3   5      678.68      782.48      7.65 o 
  -1   3   5      152.48      161.54      1.72 o 
   0   3   5     1184.54     1214.03     11.59 o 
   1   3   5      694.90      724.85      7.01 o 
   2   3   5       11.94       24.51      0.56 o 
   3   3   5       46.92       50.23      0.85 o 
   4   3   5       12.02       13.26      0.43 o 
   5   3   5      318.38      374.49      4.91 o 
   6   3   5       43.72       44.70      0.95 o 
   7   3   5        7.01        6.68      0.42 o 
   8   3   5       66.28       56.51      1.63 o 
   9   3   5       10.53       10.60      0.60 o 
  10   3   5        2.00        1.18      0.53 o 
  11   3   5       84.29       83.60      2.63 o 
 -10   4   5        9.60       10.74      1.04 o 
  -9   4   5        9.04        8.96      1.03 o 
  -8   4   5        0.36        0.27      0.59 o 
  -7   4   5       28.43       32.65      1.72 o 
  -6   4   5        7.39        5.10      0.47 o 
  -5   4   5       70.75       80.91      1.50 o 
  -4   4   5      164.94      181.31      2.68 o 
  -3   4   5       63.32       63.82      1.09 o 
  -2   4   5      305.95      307.50      3.50 o 
  -1   4   5     1146.24     1133.64     11.69 o 
   0   4   5      828.91      852.34      8.25 o 
   1   4   5      968.29     1068.43     10.95 o 
   2   4   5      231.65      298.59      3.24 o 
   3   4   5     1103.22     1155.36     11.50 o 
   4   4   5      385.45      418.38      4.88 o 
   5   4   5        0.15        0.25      0.18 o 
   6   4   5       57.35       57.06      1.37 o 
   7   4   5        4.68        7.09      0.39 o 
   8   4   5       56.48       55.47      1.11 o 
   9   4   5        0.45       -0.02      0.36 o 
  10   4   5       15.40       13.69      1.05 o 
  11   4   5        0.90        1.10      0.70 o 
 -10   5   5        6.90        6.31      1.27 o 
  -9   5   5        1.06        0.46      0.80 o 
  -8   5   5        0.30       -0.43      0.56 o 
  -7   5   5       68.32       55.10      1.28 o 
  -6   5   5        9.27       11.19      0.61 o 
  -5   5   5       19.17       16.35      0.71 o 
  -4   5   5       35.25       29.02      0.93 o 
  -3   5   5       20.53       25.65      0.74 o 
  -2   5   5       93.77       95.20      1.64 o 
  -1   5   5      274.07      296.74      3.17 o 
   0   5   5       16.39        9.67      0.35 o 
   1   5   5      142.53      159.94      1.93 o 
   2   5   5       41.49       55.71      0.85 o 
   3   5   5     1129.23     1242.65     14.13 o 
   4   5   5       57.13       57.55      0.83 o 
   5   5   5        0.04        0.01      0.25 o 
   6   5   5        9.63       11.95      0.44 o 
   7   5   5        0.81        0.64      0.34 o 
   8   5   5        4.72        5.69      0.38 o 
   9   5   5        6.74        7.78      0.56 o 
  10   5   5        0.32        0.66      0.58 o 
  11   5   5       20.68       16.91      1.67 o 
 -10   6   5        0.22       -0.95      0.95 o 
  -9   6   5        3.07        2.81      1.15 o 
  -8   6   5       78.10       80.63      2.06 o 
  -7   6   5        4.18        4.18      0.60 o 
  -6   6   5        5.34        3.75      0.53 o 
  -5   6   5        3.52        2.30      0.65 o 
  -4   6   5       89.13       89.57      1.78 o 
  -3   6   5       47.67       42.80      1.14 o 
  -2   6   5      168.28      155.17      3.35 o 
  -1   6   5       11.72       11.33      0.53 o 
   0   6   5       96.98       96.89      1.39 o 
   1   6   5      102.56      114.05      1.52 o 
   2   6   5      185.44      166.15      2.21 o 
   3   6   5        6.23        7.67      0.31 o 
   4   6   5       27.92       27.59      0.63 o 
   5   6   5        1.11        2.05      0.29 o 
   6   6   5     1358.94     1360.11     19.59 o 
   7   6   5        0.48        0.86      0.43 o 
   8   6   5        0.85        0.93      0.30 o 
   9   6   5        4.09        5.51      0.56 o 
  10   6   5       10.24       10.61      1.23 o 
  -9   7   5       25.58       26.35      1.88 o 
  -8   7   5        3.58        4.44      0.95 o 
  -7   7   5        4.81        3.14      0.59 o 
  -6   7   5       19.74       17.94      0.88 o 
  -5   7   5      200.29      193.55      3.29 o 
  -4   7   5      137.13      132.81      3.03 o 
  -3   7   5      618.53      585.26      7.09 o 
  -2   7   5       54.23       53.30      1.28 o 
  -1   7   5      305.05      330.68      3.87 o 
   0   7   5       79.80       79.03      1.26 o 
   1   7   5       18.86       16.71      0.54 o 
   2   7   5        0.02        0.76      0.28 o 
   3   7   5        1.35        1.67      0.36 o 
   4   7   5       43.95       38.36      0.90 o 
   5   7   5       70.08       74.01      1.32 o 
   6   7   5       36.56       35.88      0.82 o 
   7   7   5      139.81      136.25      3.80 o 
  10   7   5        2.85        2.88      0.55 o 
  -9   8   5        8.74        8.56      1.50 o 
  -8   8   5        0.61        1.07      0.95 o 
  -7   8   5        0.27        0.26      0.62 o 
  -6   8   5        3.64        4.00      0.73 o 
  -5   8   5        5.31        2.08      0.60 o 
  -4   8   5        0.24        0.75      0.60 o 
  -3   8   5      278.98      260.10      3.67 o 
  -2   8   5      116.78      115.58      2.06 o 
  -1   8   5       53.18       47.55      1.17 o 
   0   8   5      125.25      128.45      2.19 o 
   1   8   5       37.69       47.29      0.97 o 
   2   8   5       94.40       88.33      1.73 o 
   3   8   5      188.29      185.13      2.88 o 
   4   8   5      259.70      251.48      3.64 o 
   5   8   5       32.08       30.36      0.84 o 
   6   8   5        0.00       -0.30      0.30 o 
   7   8   5       26.43       27.85      0.81 o 
  -8   9   5        1.08       -0.81      1.66 o 
  -7   9   5        0.08       -0.47      0.70 o 
  -6   9   5        4.83        5.47      0.82 o 
  -5   9   5       16.61       19.34      1.29 o 
  -4   9   5        2.26        1.70      0.66 o 
  -3   9   5       50.82       48.82      1.54 o 
  -2   9   5        0.06        0.36      0.59 o 
  -1   9   5       56.18       55.73      1.36 o 
   0   9   5      108.72       90.34      1.68 o 
   1   9   5      167.63      151.79      3.14 o 
   2   9   5       53.45       59.12      1.45 o 
   3   9   5        5.94        5.56      0.53 o 
   4   9   5       14.72       12.88      0.64 o 
   5   9   5        0.14        0.06      0.35 o 
   6   9   5       16.08       14.26      0.72 o 
   7   9   5        2.34        3.37      0.55 o 
   8   9   5        0.31        0.39      0.52 o 
  -7  10   5        2.62        0.31      0.91 o 
  -6  10   5       18.33       21.17      1.83 o 
  -5  10   5        0.35        0.41      0.69 o 
  -4  10   5        0.16       -0.61      0.61 o 
  -3  10   5        6.18        6.02      0.92 o 
  -2  10   5        0.01       -0.15      0.51 o 
  -1  10   5       22.59       20.33      1.03 o 
   0  10   5       95.89       92.93      2.42 o 
   1  10   5       67.03       56.54      1.82 o 
   2  10   5        5.34        2.71      0.68 o 
   3  10   5        0.75       -0.09      0.52 o 
   4  10   5       37.55       36.66      1.10 o 
   5  10   5       18.42       18.85      0.82 o 
   6  10   5        1.04        1.64      0.49 o 
   7  10   5        7.36        6.24      0.71 o 
   8  10   5        1.20        0.71      0.53 o 
  -6  11   5        1.34        0.58      0.86 o 
  -5  11   5        0.44        0.43      0.72 o 
  -4  11   5        0.05       -0.59      0.66 o 
  -3  11   5        0.07       -0.67      0.71 o 
  -2  11   5        0.07       -0.67      0.67 o 
  -1  11   5        2.16        2.73      0.83 o 
   0  11   5        0.99        0.38      0.79 o 
   1  11   5        7.09        4.89      0.83 o 
   2  11   5       23.64       22.37      1.41 o 
   3  11   5        0.06        0.28      0.59 o 
   4  11   5        1.67        0.02      0.60 o 
   5  11   5       65.17       71.05      1.84 o 
   6  11   5        0.31        0.03      0.61 o 
   7  11   5        0.58       -0.82      0.82 o 
  -5  12   5        0.86        2.43      1.11 o 
  -4  12   5        0.32        0.44      1.10 o 
  -3  12   5        0.88       -0.40      0.81 o 
  -2  12   5        2.47        3.08      1.77 o 
  -1  12   5        1.70       -0.15      0.99 o 
   0  12   5       10.53       16.20      1.24 o 
   1  12   5        6.48        4.78      0.88 o 
   2  12   5       17.19       16.67      1.13 o 
   3  12   5        2.85        5.43      0.83 o 
   4  12   5        1.83       -0.25      0.73 o 
   5  12   5        0.66        1.44      0.63 o 
   6  12   5       12.41       16.21      1.15 o 
  -3  13   5        4.11        1.59      1.34 o 
  -2  13   5       11.60       13.05      1.72 o 
  -1  13   5       21.01       22.44      2.81 o 
   0  13   5       14.83       14.05      2.02 o 
   1  13   5        3.62        2.60      0.95 o 
   2  13   5        0.07       -0.70      0.70 o 
   3  13   5        0.29        0.48      0.73 o 
   4  13   5        0.39        0.52      0.68 o 
  -2 -11   6        0.03       -0.89      0.89 o 
  -1 -11   6        8.44        6.27      1.19 o 
   0 -11   6        0.14        1.22      1.28 o 
   1 -11   6        0.06        1.42      1.30 o 
   2 -11   6        0.20       -0.59      1.20 o 
   3 -11   6        3.26        1.96      2.23 o 
  -4 -10   6       31.32       32.50      1.45 o 
  -3 -10   6       50.13       50.47      3.56 o 
  -2 -10   6        9.91        9.61      1.33 o 
  -1 -10   6        3.89        5.38      1.01 o 
   0 -10   6        0.58       -0.03      0.85 o 
   1 -10   6        2.53        1.73      1.33 o 
   2 -10   6        0.26        0.16      1.26 o 
   3 -10   6        8.09       11.07      1.69 o 
   4 -10   6        2.83        2.68      1.09 o 
   5 -10   6        0.00        1.00      1.08 o 
  -6  -9   6        0.74        0.92      0.81 o 
  -5  -9   6        1.44        1.10      0.71 o 
  -4  -9   6        0.00        0.03      0.88 o 
  -3  -9   6       10.67       11.74      0.95 o 
  -2  -9   6        3.64        4.32      0.90 o 
  -1  -9   6        0.04        0.57      0.76 o 
   0  -9   6        4.28        5.37      0.95 o 
   1  -9   6        6.75        6.95      1.04 o 
   2  -9   6       33.76       38.90      2.08 o 
   3  -9   6        3.96        2.77      1.00 o 
   4  -9   6        3.00        2.35      0.84 o 
   5  -9   6        4.73        6.18      1.00 o 
   6  -9   6       22.17       28.14      1.59 o 
   7  -9   6        5.57        9.66      2.58 o 
  -7  -8   6       14.03       13.14      1.10 o 
  -6  -8   6       12.03       10.97      0.88 o 
  -5  -8   6       25.36       25.81      1.16 o 
  -4  -8   6        9.97        6.99      0.78 o 
  -3  -8   6        6.36        6.85      0.79 o 
  -2  -8   6        9.69        9.07      0.97 o 
  -1  -8   6       12.23       11.29      0.89 o 
   0  -8   6      117.67      111.65      2.92 o 
   1  -8   6       37.09       41.10      1.55 o 
   2  -8   6        2.97        3.34      0.74 o 
   3  -8   6        0.39       -0.62      0.62 o 
   4  -8   6        2.16        4.02      0.80 o 
   5  -8   6       16.11       18.66      1.26 o 
   6  -8   6        0.01       -0.79      0.79 o 
   7  -8   6        0.24       -0.28      0.85 o 
   8  -8   6       29.15       34.06      2.00 o 
  -8  -7   6       78.54       74.72      4.90 o 
  -7  -7   6       16.51       16.10      1.10 o 
  -6  -7   6       15.24       14.04      0.87 o 
  -5  -7   6       14.74       11.42      0.81 o 
  -4  -7   6        0.05        0.44      0.68 o 
  -3  -7   6       32.41       40.05      1.34 o 
  -2  -7   6        1.28        0.72      0.56 o 
  -1  -7   6      218.40      212.68      3.62 o 
   0  -7   6        8.12        7.93      0.79 o 
   1  -7   6      348.92      364.31      4.90 o 
   2  -7   6       10.92       10.87      0.79 o 
   3  -7   6       29.47       26.45      1.26 o 
   4  -7   6       12.21        9.45      1.04 o 
   5  -7   6       31.46       27.26      1.64 o 
   6  -7   6       28.63       25.76      1.38 o 
   7  -7   6        4.43        2.14      0.91 o 
   8  -7   6       37.60       40.31      2.06 o 
  -8  -6   6      142.57      153.58      3.39 o 
  -7  -6   6        4.36        4.08      0.56 o 
  -6  -6   6        1.58        2.81      0.57 o 
  -5  -6   6        0.53       -0.35      0.43 o 
  -4  -6   6      103.72       91.72      1.77 o 
  -3  -6   6       70.49       62.34      1.43 o 
  -2  -6   6      149.05      143.03      2.59 o 
  -1  -6   6      129.66      136.25      2.01 o 
   0  -6   6      135.76      135.51      2.03 o 
   1  -6   6      146.55      140.78      2.08 o 
   2  -6   6       60.61       60.14      1.47 o 
   3  -6   6      226.28      217.15      3.33 o 
   4  -6   6      406.57      414.66      6.10 o 
   5  -6   6        0.09       -0.61      0.61 o 
   6  -6   6        0.29        0.21      0.73 o 
   7  -6   6       16.74       18.73      1.20 o 
   8  -6   6        0.55       -0.84      0.84 o 
   9  -6   6        3.60        0.62      1.22 o 
  -9  -5   6        1.05       -0.19      2.61 o 
  -8  -5   6        0.08        0.03      0.51 o 
  -7  -5   6        3.50        4.93      0.52 o 
  -6  -5   6        7.00        6.69      0.56 o 
  -5  -5   6       32.04       21.80      1.00 o 
  -4  -5   6      118.39       96.80      1.77 o 
  -3  -5   6      116.48      118.19      2.01 o 
  -2  -5   6      154.57      140.02      1.83 o 
  -1  -5   6      626.59      631.68      6.45 o 
   0  -5   6      638.56      613.97      6.32 o 
   1  -5   6      202.64      203.81      2.51 o 
   2  -5   6       81.66       82.17      1.41 o 
   3  -5   6        3.82        3.44      0.70 o 
   4  -5   6      346.43      340.10      5.16 o 
   5  -5   6       13.15       13.93      0.92 o 
   6  -5   6        2.89        4.92      0.86 o 
   7  -5   6        0.02        0.21      0.83 o 
   8  -5   6       10.44       10.07      1.17 o 
   9  -5   6        2.92        3.47      1.30 o 
  10  -5   6        0.05       -1.03      1.11 o 
  -9  -4   6        1.07       -0.14      0.78 o 
  -8  -4   6       70.89       74.02      2.43 o 
  -7  -4   6       38.02       39.74      1.09 o 
  -6  -4   6        3.30        3.05      0.43 o 
  -5  -4   6       27.58       20.03      0.85 o 
  -4  -4   6       74.13       62.98      1.31 o 
  -3  -4   6      148.29      158.65      2.14 o 
  -2  -4   6       10.95        9.18      0.43 o 
  -1  -4   6        0.09       -0.05      0.28 o 
   0  -4   6        0.06        0.65      0.39 o 
   1  -4   6       34.07       37.15      0.78 o 
   2  -4   6       73.23       81.89      1.53 o 
   3  -4   6        7.02        5.47      0.49 o 
   4  -4   6        0.88        1.44      0.43 o 
   5  -4   6        0.01        0.17      0.46 o 
   6  -4   6       18.90       14.52      0.82 o 
   7  -4   6       21.38       24.57      1.05 o 
   8  -4   6      107.32      105.69      2.85 o 
   9  -4   6        0.16        0.19      1.03 o 
  10  -4   6       18.58       20.44      1.86 o 
 -10  -3   6        2.11        1.82      0.75 o 
  -9  -3   6        2.70        2.66      0.78 o 
  -8  -3   6        1.75        0.24      0.61 o 
  -7  -3   6       83.33       82.36      1.60 o 
  -6  -3   6       22.39       22.75      0.74 o 
  -5  -3   6       98.30      106.72      1.81 o 
  -4  -3   6        9.22       11.64      0.56 o 
  -3  -3   6        3.63        3.75      0.30 o 
  -2  -3   6        0.15        0.71      0.25 o 
  -1  -3   6       44.28       62.02      1.46 o 
   0  -3   6      613.20      635.07      6.01 o 
   1  -3   6       23.46       23.12      0.58 o 
   2  -3   6      520.99      509.32      5.67 o 
   3  -3   6        3.03        2.76      0.37 o 
   4  -3   6       50.62       36.66      0.86 o 
   5  -3   6      120.38      121.18      2.08 o 
   6  -3   6       21.92       17.74      0.95 o 
   7  -3   6       25.96       22.19      0.94 o 
   8  -3   6       20.71       20.73      1.12 o 
   9  -3   6       26.61       23.55      1.84 o 
  10  -3   6        8.30        8.84      1.42 o 
  11  -3   6       17.51       15.20      1.73 o 
 -10  -2   6       39.16       41.93      1.37 o 
  -9  -2   6        0.11       -0.55      0.55 o 
  -8  -2   6       17.03       14.79      0.84 o 
  -7  -2   6        3.36        2.50      0.67 o 
  -6  -2   6        9.70        9.80      0.64 o 
  -5  -2   6      159.65      165.13      2.26 o 
  -4  -2   6        5.86        6.78      0.45 o 
  -3  -2   6      374.30      370.54      3.86 o 
  -2  -2   6      319.04      342.25      3.59 o 
  -1  -2   6       47.45       70.72      1.05 o 
   0  -2   6     1261.70     1337.38     12.89 o 
   1  -2   6      300.99      286.69      3.36 o 
   2  -2   6       36.38       38.30      0.87 o 
   3  -2   6      781.02      843.46      8.98 o 
   4  -2   6      458.95      507.46      5.30 o 
   5  -2   6        5.23        5.36      0.47 o 
   6  -2   6       13.55       16.95      0.78 o 
   7  -2   6       14.05       13.29      0.74 o 
   8  -2   6      108.38      103.62      2.90 o 
   9  -2   6       93.21       91.52      2.59 o 
  10  -2   6        0.85        0.98      0.85 o 
  11  -2   6       46.72       45.81      2.05 o 
 -10  -1   6        0.16        0.25      0.60 o 
  -9  -1   6       56.34       53.80      1.57 o 
  -8  -1   6       29.58       31.94      1.18 o 
  -7  -1   6        0.32        0.14      0.40 o 
  -6  -1   6      424.77      421.68      6.00 o 
  -5  -1   6      254.18      254.62      3.10 o 
  -4  -1   6      238.66      224.65      2.20 o 
  -3  -1   6       21.60       20.96      0.55 o 
  -2  -1   6       50.58       42.42      0.79 o 
  -1  -1   6       57.35       73.82      1.04 o 
   0  -1   6       57.52       60.93      0.92 o 
   1  -1   6      530.04      572.62      5.74 o 
   2  -1   6      991.97     1046.56     11.58 o 
   3  -1   6     2439.39     2423.50     23.03 o 
   4  -1   6      333.65      347.15      3.74 o 
   5  -1   6      169.20      166.29      2.24 o 
   6  -1   6      148.24      150.69      2.14 o 
   7  -1   6       31.98       32.37      1.16 o 
   8  -1   6        1.26       -0.01      0.63 o 
   9  -1   6      161.39      164.51      3.59 o 
  10  -1   6        2.02        0.80      0.79 o 
  11  -1   6        9.67       10.85      1.18 o 
 -10   0   6        0.68       -0.59      0.59 o 
  -9   0   6       27.55       25.39      1.58 o 
  -8   0   6        4.98        3.62      0.68 o 
  -7   0   6        6.00        5.71      0.62 o 
  -6   0   6      369.79      365.85      4.79 o 
  -5   0   6      940.23      903.40      9.48 o 
  -4   0   6       39.06       29.55      0.71 o 
  -3   0   6      223.07      223.18      2.26 o 
  -2   0   6       33.32       40.81      0.70 o 
  -1   0   6     2022.27     2060.17     19.53 o 
   0   0   6       95.46      124.15      2.45 o 
   1   0   6      161.83      188.59      2.00 o 
   2   0   6      346.39      394.64      4.06 o 
   3   0   6       36.31       37.63      0.73 o 
   4   0   6     1134.79     1185.75     12.30 o 
   5   0   6        9.26       14.46      0.66 o 
   6   0   6      223.68      205.23      2.60 o 
   7   0   6       39.31       42.95      1.30 o 
   8   0   6      141.03      134.46      2.92 o 
   9   0   6       21.87       21.06      1.20 o 
  10   0   6       36.40       40.12      2.12 o 
  11   0   6       27.29       28.94      1.55 o 
 -10   1   6        5.46        8.04      0.83 o 
  -9   1   6       11.29       13.51      0.90 o 
  -8   1   6        2.40        2.67      0.76 o 
  -7   1   6        3.29        3.35      0.81 o 
  -6   1   6      109.24       98.18      1.61 o 
  -5   1   6      830.96      792.94      7.87 o 
  -4   1   6        0.76        0.27      0.31 o 
  -3   1   6       25.08       19.97      0.57 o 
  -2   1   6      224.50      210.29      2.49 o 
  -1   1   6      396.96      414.47      4.11 o 
   0   1   6        0.02        4.13      0.25 o 
   1   1   6     1897.42     1875.66     19.05 o 
   2   1   6       55.73       54.50      0.90 o 
   3   1   6      168.64      163.45      2.02 o 
   4   1   6      264.59      272.72      3.14 o 
   5   1   6      203.87      185.91      2.29 o 
   6   1   6       64.26       62.78      1.08 o 
   7   1   6       49.79       48.80      1.29 o 
   8   1   6      199.25      209.38      3.42 o 
   9   1   6        5.30        5.78      0.77 o 
  10   1   6        0.12       -0.59      0.59 o 
  11   1   6        0.28       -0.54      0.93 o 
 -10   2   6        3.68        5.68      0.86 o 
  -9   2   6        3.52        4.35      0.71 o 
  -8   2   6        1.74        1.23      0.59 o 
  -7   2   6        0.05        0.16      0.50 o 
  -6   2   6        0.86        0.34      0.35 o 
  -5   2   6      259.61      275.10      3.10 o 
  -4   2   6        0.39        0.28      0.26 o 
  -3   2   6      721.03      758.77      7.47 o 
  -2   2   6     1450.00     1516.14     14.48 o 
  -1   2   6      709.72      764.55      7.05 o 
   0   2   6      318.74      303.31      3.57 o 
   1   2   6      922.40      957.18      8.06 o 
   2   2   6       23.30       23.52      0.65 o 
   3   2   6      177.52      201.10      2.16 o 
   4   2   6      260.69      296.45      3.04 o 
   5   2   6        1.60        2.31      0.27 o 
   6   2   6      271.14      285.36      4.12 o 
   7   2   6      197.05      196.06      3.08 o 
   8   2   6        2.94        2.63      0.52 o 
   9   2   6       15.01       14.82      0.91 o 
  10   2   6        5.80        6.11      0.77 o 
  11   2   6       69.26       71.63      2.09 o 
 -10   3   6       86.29       94.37      2.43 o 
  -9   3   6        2.70       -0.23      0.65 o 
  -8   3   6       72.58       76.09      2.04 o 
  -7   3   6       36.29       43.74      1.23 o 
  -6   3   6        2.62        1.16      0.48 o 
  -5   3   6       31.63       41.21      0.92 o 
  -4   3   6        0.75        0.50      0.27 o 
  -3   3   6        1.76        2.93      0.29 o 
  -2   3   6       81.39      107.03      1.47 o 
  -1   3   6     1237.97     1243.21     11.94 o 
   0   3   6      817.87      860.38      8.93 o 
   1   3   6      921.30      924.75      8.92 o 
   2   3   6     1869.73     2110.69     21.34 o 
   3   3   6     3052.38     3165.01     34.39 o 
   4   3   6      284.76      273.62      7.11 o 
   5   3   6       39.49       48.60      0.94 o 
   6   3   6       91.53       93.38      1.65 o 
   7   3   6       20.92       19.89      0.76 o 
   8   3   6       63.64       65.35      1.43 o 
   9   3   6       23.44       22.80      0.94 o 
  10   3   6        3.66        2.52      0.63 o 
  11   3   6        0.48        0.82      0.69 o 
 -10   4   6       48.51       54.28      2.18 o 
  -9   4   6        5.72        5.23      0.84 o 
  -8   4   6        2.14        1.63      0.66 o 
  -7   4   6       65.45       53.98      1.37 o 
  -6   4   6        8.12        9.82      0.60 o 
  -5   4   6       30.60       30.28      0.94 o 
  -4   4   6       18.93       19.09      0.61 o 
  -3   4   6       82.20       88.42      1.39 o 
  -2   4   6       76.75       75.06      1.19 o 
  -1   4   6       60.45       57.16      1.20 o 
   0   4   6      229.58      257.40      2.76 o 
   1   4   6      439.05      490.58      5.25 o 
   2   4   6       52.08       60.46      1.42 o 
   3   4   6      301.56      339.70      4.10 o 
   4   4   6       24.87       20.55      0.58 o 
   5   4   6       10.69        9.11      0.45 o 
   6   4   6        8.06        9.32      0.46 o 
   7   4   6        1.47        1.66      0.36 o 
   8   4   6       31.90       29.79      1.07 o 
   9   4   6       12.41       11.16      0.64 o 
  10   4   6       58.13       60.96      1.71 o 
  11   4   6       36.46       39.22      2.10 o 
 -10   5   6        2.62        4.05      1.05 o 
  -9   5   6        1.33       -0.19      0.82 o 
  -8   5   6        0.01       -0.18      0.62 o 
  -7   5   6       13.86        9.14      0.70 o 
  -6   5   6        5.79        5.77      0.60 o 
  -5   5   6       37.89       37.07      1.05 o 
  -4   5   6       13.15       16.89      0.64 o 
  -3   5   6      172.10      169.04      2.26 o 
  -2   5   6        1.27        2.79      0.35 o 
  -1   5   6       70.48       78.39      1.15 o 
   0   5   6       40.34       35.44      0.69 o 
   1   5   6       56.14       71.27      1.08 o 
   2   5   6      146.18      146.67      1.81 o 
   3   5   6      606.80      657.08      6.84 o 
   4   5   6        0.51        0.14      0.34 o 
   5   5   6       10.33        8.56      0.43 o 
   6   5   6      600.41      601.57      7.87 o 
   7   5   6      141.30      131.70      2.37 o 
   8   5   6       74.06       74.15      1.40 o 
   9   5   6       26.99       24.89      0.98 o 
  10   5   6       13.20       12.90      0.80 o 
  11   5   6        0.25        0.50      0.96 o 
  -9   6   6        7.91        6.68      1.06 o 
  -8   6   6       16.63       13.74      1.32 o 
  -7   6   6        2.39        1.24      0.54 o 
  -6   6   6        0.53        0.96      0.49 o 
  -5   6   6       19.12       19.65      0.85 o 
  -4   6   6       49.50       43.27      1.41 o 
  -3   6   6       14.18       10.42      0.59 o 
  -2   6   6      678.77      655.59      7.71 o 
  -1   6   6        3.62        2.64      0.32 o 
   0   6   6        8.96        9.91      0.43 o 
   1   6   6       37.86       43.70      0.83 o 
   2   6   6       25.51       21.35      0.72 o 
   3   6   6      358.17      381.06      4.58 o 
   4   6   6       66.02       63.08      1.21 o 
   5   6   6       85.40       74.66      1.34 o 
   6   6   6       15.17       17.99      0.71 o 
   7   6   6        1.81        1.68      0.40 o 
   8   6   6       83.58       80.64      2.66 o 
   9   6   6       66.82       62.91      1.48 o 
  10   6   6        0.32        0.01      1.08 o 
  -9   7   6        1.23        1.52      1.65 o 
  -8   7   6       32.57       37.94      1.79 o 
  -7   7   6        1.51        0.87      0.57 o 
  -6   7   6        7.92        6.94      0.67 o 
  -5   7   6        0.40        0.86      0.60 o 
  -4   7   6      159.85      156.17      2.79 o 
  -3   7   6      115.25      116.87      2.04 o 
  -2   7   6        0.62        2.46      0.64 o 
  -1   7   6       10.70        6.69      0.47 o 
   0   7   6        1.05        0.27      0.28 o 
   1   7   6       56.26       48.82      1.01 o 
   2   7   6       51.68       59.42      1.04 o 
   3   7   6       67.10       66.41      1.35 o 
   4   7   6       67.50       72.39      1.38 o 
   5   7   6       36.75       34.42      1.14 o 
   6   7   6      655.34      620.15      8.11 o 
   7   7   6        7.46        4.51      0.41 o 
   8   7   6        0.41        0.17      0.36 o 
   9   7   6        5.07        4.31      0.61 o 
  10   7   6       17.31       18.41      1.44 o 
  -8   8   6        2.94        5.05      1.12 o 
  -7   8   6        0.38        0.93      0.75 o 
  -6   8   6        0.13        0.18      0.55 o 
  -5   8   6        3.01        3.50      0.98 o 
  -4   8   6        3.23        2.35      0.62 o 
  -3   8   6      136.16      138.59      2.35 o 
  -2   8   6      741.88      737.26      8.77 o 
  -1   8   6      215.05      216.43      3.08 o 
   0   8   6       93.11       89.54      1.60 o 
   1   8   6      482.04      442.44      4.96 o 
   2   8   6      183.08      152.55      2.90 o 
   3   8   6        6.07        9.37      0.58 o 
   4   8   6        1.24        1.11      0.41 o 
   5   8   6       33.23       28.49      0.85 o 
   6   8   6        0.95        0.45      0.36 o 
   7   8   6       64.98       58.08      1.34 o 
   8   8   6        8.25        8.16      0.67 o 
   9   8   6       12.66       14.80      1.33 o 
  -8   9   6        8.63       10.56      1.27 o 
  -7   9   6       16.25       19.47      1.25 o 
  -6   9   6       13.61       15.59      1.08 o 
  -5   9   6        7.59        4.81      0.78 o 
  -4   9   6       20.62       25.10      1.68 o 
  -3   9   6       96.78       89.89      2.06 o 
  -2   9   6       11.88       15.20      0.81 o 
  -1   9   6      235.82      242.73      3.43 o 
   0   9   6      334.86      332.94      4.34 o 
   1   9   6       17.27       18.38      1.03 o 
   2   9   6      127.00      112.48      2.16 o 
   3   9   6       75.91       73.66      1.59 o 
   4   9   6        5.66        5.39      0.51 o 
   5   9   6        0.31       -0.12      0.37 o 
   6   9   6        6.60        3.49      0.44 o 
   7   9   6       11.84       13.03      1.11 o 
   8   9   6        0.03       -0.06      0.49 o 
   9   9   6        3.92        3.92      0.60 o 
  -7  10   6        0.14       -0.17      0.93 o 
  -6  10   6        0.04       -0.74      0.74 o 
  -5  10   6       10.72       10.52      1.03 o 
  -4  10   6        5.38        3.89      0.78 o 
  -3  10   6       53.24       57.25      1.87 o 
  -2  10   6        9.06        9.36      0.80 o 
  -1  10   6      101.67       96.22      2.17 o 
   0  10   6       38.30       44.62      1.68 o 
   1  10   6      149.58      152.29      3.23 o 
   2  10   6       16.10       10.51      0.87 o 
   3  10   6        6.29        4.06      0.97 o 
   4  10   6        4.26        5.97      1.13 o 
   5  10   6       36.30       43.83      1.20 o 
   6  10   6       48.47       53.22      1.64 o 
   7  10   6       16.71       19.52      1.23 o 
   8  10   6       10.15       10.05      0.81 o 
  -6  11   6        0.05       -0.81      0.81 o 
  -5  11   6        0.00        0.37      0.79 o 
  -4  11   6        4.38        3.61      0.82 o 
  -3  11   6        0.07       -0.71      0.71 o 
  -2  11   6        2.00        1.44      0.78 o 
  -1  11   6        0.18       -0.72      0.72 o 
   0  11   6      124.22      118.08      2.93 o 
   1  11   6        2.42        2.58      0.78 o 
   2  11   6       11.53       13.44      1.00 o 
   3  11   6        3.85        5.09      0.78 o 
   4  11   6       24.01       24.14      1.20 o 
   5  11   6        1.95        2.33      0.65 o 
   6  11   6        8.73        9.38      0.94 o 
   7  11   6        6.78        6.41      1.21 o 
  -5  12   6        5.32        6.62      1.45 o 
  -4  12   6        3.43        2.29      0.98 o 
  -3  12   6        1.94        3.32      0.98 o 
  -2  12   6        7.26        8.61      1.45 o 
  -1  12   6        1.32       -0.84      1.39 o 
   0  12   6        9.54       12.17      1.38 o 
   1  12   6        0.77        0.54      0.79 o 
   2  12   6        2.41        1.53      0.84 o 
   3  12   6        6.87        6.86      0.87 o 
   4  12   6        0.88        0.61      0.65 o 
   5  12   6        2.65        3.24      0.70 o 
   6  12   6        6.57        8.95      1.15 o 
  -3  13   6        2.36        0.74      1.39 o 
  -2  13   6        0.60        2.02      1.37 o 
  -1  13   6        0.01        0.47      1.14 o 
   0  13   6        7.10        4.11      1.33 o 
   1  13   6        0.65       -0.84      0.84 o 
   2  13   6        0.86       -0.68      0.78 o 
   3  13   6        1.85       -0.28      0.74 o 
   4  13   6        1.69        1.77      0.73 o 
  -3 -10   7        1.25        0.64      0.90 o 
  -2 -10   7        0.01       -0.79      0.79 o 
  -1 -10   7        2.45        3.67      1.06 o 
   0 -10   7        0.32       -0.45      1.23 o 
   1 -10   7       35.18       37.12      2.44 o 
   2 -10   7        1.42       -0.18      1.29 o 
   3 -10   7        0.37       -1.11      1.11 o 
   4 -10   7        3.43        2.95      1.18 o 
  -5  -9   7        1.47        1.67      0.75 o 
  -4  -9   7        5.84        6.62      0.90 o 
  -3  -9   7       49.28       46.93      1.66 o 
  -2  -9   7        0.47       -0.27      0.75 o 
  -1  -9   7        0.54       -0.18      0.74 o 
   0  -9   7       13.81       16.94      1.69 o 
   1  -9   7        0.22        1.57      1.48 o 
   2  -9   7        0.82        1.73      1.07 o 
   3  -9   7        0.02       -0.39      1.27 o 
   4  -9   7        0.62       -0.73      0.73 o 
   5  -9   7       10.31       14.01      1.28 o 
   6  -9   7        0.08        0.15      0.90 o 
  -6  -8   7        3.32        6.27      0.90 o 
  -5  -8   7        9.98       12.77      1.73 o 
  -4  -8   7        0.12        0.19      0.61 o 
  -3  -8   7        1.02        2.89      0.72 o 
  -2  -8   7       13.40       14.53      0.98 o 
  -1  -8   7        6.30       10.49      1.70 o 
   0  -8   7      139.74      146.72      3.53 o 
   1  -8   7        5.99        7.16      0.89 o 
   2  -8   7        2.40        2.38      0.91 o 
   3  -8   7       15.79       17.06      1.14 o 
   4  -8   7        2.24        2.46      0.79 o 
   5  -8   7        6.77        7.66      1.02 o 
   6  -8   7       46.83       55.96      2.09 o 
   7  -8   7       13.21       14.93      1.35 o 
  -7  -7   7       26.24       26.61      1.21 o 
  -6  -7   7        8.31        7.86      0.83 o 
  -5  -7   7        0.01        1.09      0.62 o 
  -4  -7   7       10.76        9.17      0.81 o 
  -3  -7   7        6.74        8.65      0.80 o 
  -2  -7   7        2.68        2.41      0.67 o 
  -1  -7   7        9.36        7.17      0.78 o 
   0  -7   7        5.07        5.77      0.81 o 
   1  -7   7      118.33      121.32      2.29 o 
   2  -7   7        5.80        5.36      0.70 o 
   3  -7   7        4.63        5.95      0.79 o 
   4  -7   7       13.45       14.16      1.04 o 
   5  -7   7        5.92        5.82      0.91 o 
   6  -7   7        0.68       -0.42      0.76 o 
   7  -7   7        6.82        5.76      1.07 o 
   8  -7   7        0.51       -0.44      1.18 o 
  -8  -6   7       77.73       92.58      2.55 o 
  -7  -6   7        4.11        4.09      0.60 o 
  -6  -6   7        4.15        5.93      0.70 o 
  -5  -6   7       21.33       25.15      1.34 o 
  -4  -6   7       26.86       19.97      1.00 o 
  -3  -6   7       28.03       20.06      0.98 o 
  -2  -6   7       12.58       12.21      0.85 o 
  -1  -6   7        0.02       -0.44      0.44 o 
   0  -6   7        0.07        0.24      0.42 o 
   1  -6   7       78.48       80.79      1.73 o 
   2  -6   7        2.29        4.30      0.62 o 
   3  -6   7        0.85        0.37      0.80 o 
   4  -6   7        0.01       -0.88      0.88 o 
   5  -6   7        0.26       -0.65      0.67 o 
   6  -6   7       46.13       44.99      1.71 o 
   7  -6   7        4.48        4.34      0.91 o 
   8  -6   7        5.69        6.52      1.17 o 
   9  -6   7        1.08        0.37      1.15 o 
  -8  -5   7        0.57        0.78      0.59 o 
  -7  -5   7        9.43        8.40      0.65 o 
  -6  -5   7        1.12        1.72      0.57 o 
  -5  -5   7       74.46       75.65      1.81 o 
  -4  -5   7      179.72      166.89      2.67 o 
  -3  -5   7        0.03       -0.42      0.42 o 
  -2  -5   7       10.62       11.63      0.62 o 
  -1  -5   7      112.14      108.22      1.75 o 
   0  -5   7        9.79       13.41      0.68 o 
   1  -5   7     1342.61     1259.41     13.27 o 
   2  -5   7      247.20      265.81      3.78 o 
   3  -5   7       71.38       79.18      1.74 o 
   4  -5   7        1.30       -0.51      0.56 o 
   5  -5   7        0.26       -0.21      0.54 o 
   6  -5   7        2.87        1.95      0.72 o 
   7  -5   7       63.33       70.94      2.02 o 
   8  -5   7       25.16       27.62      1.65 o 
   9  -5   7        0.40        1.30      1.61 o 
  -9  -4   7        0.84        0.19      0.66 o 
  -8  -4   7        1.17        1.44      0.58 o 
  -7  -4   7       24.24       25.61      1.11 o 
  -6  -4   7        8.00        6.90      0.56 o 
  -5  -4   7        0.02        0.12      0.60 o 
  -4  -4   7        0.67       -0.29      0.40 o 
  -3  -4   7       37.77       35.69      0.92 o 
  -2  -4   7      257.57      248.70      2.87 o 
  -1  -4   7      262.30      247.29      2.88 o 
   0  -4   7     1812.76     1753.88     16.90 o 
   1  -4   7      110.71      108.63      1.50 o 
   2  -4   7      130.57      130.74      1.81 o 
   3  -4   7      109.34      114.43      1.64 o 
   4  -4   7      141.28      130.68      2.28 o 
   5  -4   7        4.87        4.86      0.63 o 
   6  -4   7        0.26        0.26      0.58 o 
   7  -4   7       27.82       25.01      1.20 o 
   8  -4   7        4.73        2.36      0.92 o 
   9  -4   7        0.14        0.52      2.09 o 
  10  -4   7       14.62       14.78      1.74 o 
  -9  -3   7        2.40        2.93      0.86 o 
  -8  -3   7       40.79       43.12      1.79 o 
  -7  -3   7        4.86        4.23      0.61 o 
  -6  -3   7        8.23        9.84      0.57 o 
  -5  -3   7       71.63       73.39      1.49 o 
  -4  -3   7        3.55        3.80      0.47 o 
  -3  -3   7        5.31        8.55      0.42 o 
  -2  -3   7       78.57       61.81      1.04 o 
  -1  -3   7       71.33       74.92      1.18 o 
   0  -3   7       18.28       18.03      0.76 o 
   1  -3   7       88.14       97.08      1.44 o 
   2  -3   7        0.16       -0.31      0.31 o 
   3  -3   7        0.49        0.54      0.36 o 
   4  -3   7        5.02        4.20      0.46 o 
   5  -3   7       17.13       22.21      1.06 o 
   6  -3   7       43.54       41.13      1.24 o 
   7  -3   7       12.22       14.25      0.85 o 
   8  -3   7       51.81       50.99      2.00 o 
   9  -3   7        1.38        1.90      1.32 o 
  10  -3   7        2.76        2.76      1.32 o 
 -10  -2   7        7.53        9.32      0.82 o 
  -9  -2   7       13.77       13.28      0.90 o 
  -8  -2   7      136.86      141.21      3.91 o 
  -7  -2   7        1.55        2.16      0.66 o 
  -6  -2   7        2.31        1.96      0.45 o 
  -5  -2   7        0.22        0.90      0.67 o 
  -4  -2   7        7.53        6.20      0.43 o 
  -3  -2   7        0.02        0.22      0.25 o 
  -2  -2   7        0.14       -0.09      0.23 o 
  -1  -2   7       25.75       29.68      0.74 o 
   0  -2   7     1655.68     1643.58     15.80 o 
   1  -2   7       65.10       80.18      1.33 o 
   2  -2   7       13.67       16.11      0.68 o 
   3  -2   7      129.36      123.72      2.00 o 
   4  -2   7       42.84       56.88      1.08 o 
   5  -2   7      111.52      123.52      2.10 o 
   6  -2   7        3.03        1.96      0.49 o 
   7  -2   7        0.04       -0.37      0.46 o 
   8  -2   7        5.56        4.83      0.88 o 
   9  -2   7        1.21        0.67      0.99 o 
  10  -2   7        0.03       -0.78      0.78 o 
  11  -2   7       12.92       14.59      1.68 o 
 -10  -1   7       23.11       26.80      1.51 o 
  -9  -1   7        6.47        6.32      0.83 o 
  -8  -1   7       24.88       26.73      1.61 o 
  -7  -1   7      105.02      106.77      2.17 o 
  -6  -1   7       65.09       66.07      1.60 o 
  -5  -1   7     1909.28     1860.09     21.51 o 
  -4  -1   7       40.95       40.27      1.14 o 
  -3  -1   7      124.54      125.31      1.61 o 
  -2  -1   7        3.18        3.29      0.33 o 
  -1  -1   7      312.62      356.06      3.75 o 
   0  -1   7       35.57       26.11      0.63 o 
   1  -1   7       26.39       24.35      0.63 o 
   2  -1   7      276.04      278.54      3.10 o 
   3  -1   7     1067.68     1091.96     10.71 o 
   4  -1   7       20.84       23.25      1.13 o 
   5  -1   7      195.90      189.23      3.21 o 
   6  -1   7       84.14       78.63      1.59 o 
   7  -1   7       10.03        8.17      0.73 o 
   8  -1   7       21.40       23.86      2.01 o 
   9  -1   7       48.89       47.67      2.14 o 
  10  -1   7        0.52       -0.10      0.79 o 
  11  -1   7        1.95        0.20      0.93 o 
 -10   0   7        1.38        1.60      0.71 o 
  -9   0   7        3.47        2.61      0.67 o 
  -8   0   7        1.00        0.90      0.61 o 
  -7   0   7        1.12        2.73      0.57 o 
  -6   0   7        1.95        2.41      0.49 o 
  -5   0   7       78.01       90.85      1.52 o 
  -4   0   7      255.48      242.11      2.94 o 
  -3   0   7       52.44       46.28      0.78 o 
  -2   0   7     1311.90     1304.93     12.57 o 
  -1   0   7        7.11       12.76      0.92 o 
   0   0   7        8.37        8.93      0.45 o 
   1   0   7       43.12       33.63      0.70 o 
   2   0   7      330.96      317.09      3.66 o 
   3   0   7     2394.52     2518.80     23.93 o 
   4   0   7      171.23      184.16      2.39 o 
   5   0   7       10.84       11.16      0.62 o 
   6   0   7       79.12       79.06      1.40 o 
   7   0   7      159.89      157.08      3.56 o 
   8   0   7       38.25       33.26      1.54 o 
   9   0   7        2.21        0.77      0.76 o 
  10   0   7       10.98        9.05      1.04 o 
  11   0   7       32.65       32.63      1.72 o 
 -10   1   7        4.02        4.36      0.78 o 
  -9   1   7        0.70        0.66      0.92 o 
  -8   1   7        0.42        0.48      0.58 o 
  -7   1   7        9.27        9.21      0.73 o 
  -6   1   7      141.59      136.35      2.20 o 
  -5   1   7      663.39      637.22      6.49 o 
  -4   1   7       16.41       16.15      0.60 o 
  -3   1   7       11.14       10.37      0.76 o 
  -2   1   7      509.38      527.78      4.91 o 
  -1   1   7       53.62       62.95      1.03 o 
   0   1   7        0.05       -0.20      0.20 o 
   1   1   7       22.57       25.73      0.64 o 
   2   1   7       10.65        5.70      0.36 o 
   3   1   7      102.47      105.13      1.50 o 
   4   1   7       72.42       75.74      1.22 o 
   5   1   7       11.87       11.27      0.49 o 
   6   1   7      500.22      503.37      5.57 o 
   7   1   7       58.24       59.72      1.50 o 
   8   1   7        5.41        4.56      0.76 o 
   9   1   7      116.89      118.90      2.78 o 
  10   1   7        4.21        4.67      0.84 o 
  11   1   7      115.69      112.03      2.88 o 
 -10   2   7       55.59       64.22      1.94 o 
  -9   2   7        2.17        0.50      0.68 o 
  -8   2   7       29.15       28.41      1.21 o 
  -7   2   7        0.38        1.00      0.56 o 
  -6   2   7       19.44       17.96      0.77 o 
  -5   2   7        8.21        8.45      0.49 o 
  -4   2   7       10.00       14.25      0.54 o 
  -3   2   7       31.55       29.30      0.69 o 
  -2   2   7       52.53       50.46      0.87 o 
  -1   2   7      415.73      471.56      4.80 o 
   0   2   7      794.31      848.54      7.25 o 
   1   2   7       25.09       22.73      0.48 o 
   2   2   7       53.82       52.64      0.78 o 
   3   2   7       61.36       58.50      0.98 o 
   4   2   7      252.68      247.27      2.90 o 
   5   2   7       76.68       83.09      1.26 o 
   6   2   7      361.35      356.37      5.11 o 
   7   2   7       23.20       22.41      0.93 o 
   8   2   7      100.75      103.52      2.08 o 
   9   2   7       23.39       24.24      1.20 o 
  10   2   7       13.32       10.52      0.93 o 
  11   2   7        3.30        2.97      0.86 o 
 -10   3   7       14.91       23.44      1.36 o 
  -9   3   7      111.70      105.67      2.48 o 
  -8   3   7        1.46        0.95      0.63 o 
  -7   3   7       63.67       54.43      1.56 o 
  -6   3   7       14.82       11.75      0.65 o 
  -5   3   7       42.15       43.13      1.08 o 
  -4   3   7        0.69        2.70      0.55 o 
  -3   3   7      127.86      134.61      1.73 o 
  -2   3   7      377.05      386.80      4.75 o 
  -1   3   7       63.77       75.68      1.19 o 
   0   3   7      397.43      401.24      4.79 o 
   1   3   7      647.24      679.17      7.16 o 
   2   3   7       15.92       20.32      0.60 o 
   3   3   7       73.22       80.21      1.18 o 
   4   3   7      182.10      191.17      2.29 o 
   5   3   7       10.25        9.51      0.38 o 
   6   3   7        3.45        3.28      0.44 o 
   7   3   7       95.06       90.15      1.76 o 
   8   3   7       13.20       14.40      0.77 o 
   9   3   7       25.11       26.25      1.18 o 
  10   3   7        9.46        8.78      0.83 o 
  11   3   7        7.34        6.91      0.91 o 
 -10   4   7       33.33       51.86      2.19 o 
  -9   4   7        7.89       10.32      1.00 o 
  -8   4   7        5.51        4.74      0.75 o 
  -7   4   7        0.45        1.41      0.52 o 
  -6   4   7       64.95       54.60      1.22 o 
  -5   4   7       68.35       76.13      1.50 o 
  -4   4   7       30.24       28.27      0.80 o 
  -3   4   7      618.47      615.81      6.72 o 
  -2   4   7        0.89        1.57      0.32 o 
  -1   4   7      167.54      180.86      3.21 o 
   0   4   7      102.29      100.46      1.33 o 
   1   4   7     1783.30     1814.28     18.49 o 
   2   4   7      964.90     1020.61     10.56 o 
   3   4   7      132.64      138.69      1.75 o 
   4   4   7       27.48       24.51      0.62 o 
   5   4   7        0.86        0.81      0.49 o 
   6   4   7      166.53      167.84      2.64 o 
   7   4   7        0.03        0.11      0.38 o 
   8   4   7        3.24        3.00      0.74 o 
   9   4   7        1.34        1.80      0.51 o 
  10   4   7       16.28       13.78      0.90 o 
  11   4   7        6.83        4.98      0.98 o 
  -9   5   7        1.04        1.72      0.88 o 
  -8   5   7        2.68        3.34      0.93 o 
  -7   5   7        2.11        0.60      0.53 o 
  -6   5   7       19.88       30.37      1.00 o 
  -5   5   7       25.18       17.36      0.77 o 
  -4   5   7       17.02       16.06      0.70 o 
  -3   5   7       42.61       40.44      0.94 o 
  -2   5   7       74.89       67.60      1.20 o 
  -1   5   7      252.45      267.15      2.97 o 
   0   5   7      246.67      250.60      2.77 o 
   1   5   7       24.23       20.98      0.62 o 
   2   5   7       69.44       79.77      1.20 o 
   3   5   7       74.65       75.75      1.27 o 
   4   5   7      103.36      124.39      2.04 o 
   5   5   7       57.96       56.72      1.18 o 
   6   5   7       53.45       53.88      1.37 o 
   7   5   7       73.76       74.43      1.58 o 
   8   5   7        6.31        7.00      0.55 o 
   9   5   7       72.38       72.88      1.53 o 
  10   5   7        0.70        0.84      0.68 o 
  11   5   7        5.09        4.81      1.31 o 
  -9   6   7        1.54       -0.78      0.78 o 
  -8   6   7       23.10       28.70      1.84 o 
  -7   6   7        1.98        0.39      0.62 o 
  -6   6   7      102.77      108.28      2.27 o 
  -5   6   7       16.76       20.27      0.96 o 
  -4   6   7        7.41        5.09      0.54 o 
  -3   6   7       92.02       92.18      1.55 o 
  -2   6   7       93.22       80.46      1.53 o 
  -1   6   7       54.42       61.91      1.06 o 
   0   6   7      156.61      147.18      1.98 o 
   1   6   7        2.55        1.69      0.30 o 
   2   6   7      142.69      138.74      1.80 o 
   3   6   7       22.74       21.90      0.92 o 
   4   6   7      148.52      146.39      2.34 o 
   5   6   7        2.80        1.38      0.39 o 
   6   6   7       52.31       44.69      1.08 o 
   7   6   7      171.90      169.05      4.59 o 
   8   6   7       48.53       50.46      1.16 o 
   9   6   7        4.07        3.36      0.56 o 
  10   6   7        2.13        2.57      0.73 o 
  -9   7   7       14.55       16.40      1.68 o 
  -8   7   7        2.36        1.58      1.08 o 
  -7   7   7        1.28        0.23      0.56 o 
  -6   7   7       10.49       11.25      0.87 o 
  -5   7   7       30.47       32.70      1.73 o 
  -4   7   7       18.34       20.68      0.98 o 
  -3   7   7       62.33       67.59      1.46 o 
  -2   7   7      404.80      414.62      5.24 o 
  -1   7   7      447.17      405.14      5.06 o 
   0   7   7        2.08        1.52      0.34 o 
   1   7   7       14.96       15.30      0.55 o 
   2   7   7        3.05        1.81      0.30 o 
   3   7   7       14.25       18.67      0.77 o 
   4   7   7       20.27       23.21      1.01 o 
   5   7   7       74.93       59.21      1.28 o 
   6   7   7        0.81        1.86      0.43 o 
   7   7   7      112.31      109.48      1.86 o 
   8   7   7       15.65       16.60      1.02 o 
   9   7   7       12.03       10.67      1.31 o 
  10   7   7        3.99        4.13      1.05 o 
  -8   8   7        5.67        3.70      1.02 o 
  -7   8   7        1.30        1.35      0.81 o 
  -6   8   7        8.74        4.88      1.15 o 
  -5   8   7        4.26        2.38      0.64 o 
  -4   8   7        0.26        0.96      0.67 o 
  -3   8   7        4.43        2.01      0.60 o 
  -2   8   7       79.00       76.80      1.64 o 
  -1   8   7      117.17      105.32      1.90 o 
   0   8   7        7.62       10.17      0.65 o 
   1   8   7       28.10       36.68      0.91 o 
   2   8   7        8.52       12.87      0.69 o 
   3   8   7        4.53        5.52      0.52 o 
   4   8   7       68.39       62.60      1.38 o 
   5   8   7        0.23       -0.47      0.47 o 
   6   8   7       26.38       31.38      0.93 o 
   7   8   7       25.33       30.40      1.04 o 
   8   8   7        9.67        8.31      0.61 o 
   9   8   7        5.16        6.15      1.10 o 
  -8   9   7        2.86        0.83      1.61 o 
  -7   9   7       22.54       24.15      1.65 o 
  -6   9   7        0.73       -0.71      0.71 o 
  -5   9   7        2.53        3.22      0.77 o 
  -4   9   7        4.22        4.59      0.75 o 
  -3   9   7      110.81      116.13      2.42 o 
  -2   9   7       77.06       78.50      1.75 o 
  -1   9   7       56.74       55.72      1.37 o 
   0   9   7        2.38        3.44      0.57 o 
   1   9   7       11.45       12.16      0.74 o 
   2   9   7        0.38       -0.45      0.54 o 
   3   9   7       22.86       21.23      0.90 o 
   4   9   7       24.28       24.13      0.93 o 
   5   9   7        5.92        6.14      0.55 o 
   6   9   7        4.10        3.11      0.48 o 
   7   9   7       16.16       11.34      0.71 o 
   8   9   7       26.39       27.74      1.28 o 
   9   9   7        4.77        3.94      1.05 o 
  -7  10   7       25.70       35.09      1.65 o 
  -6  10   7        3.08        0.57      1.15 o 
  -5  10   7        0.56       -0.15      0.74 o 
  -4  10   7       41.15       38.99      1.50 o 
  -3  10   7       97.62      105.41      2.35 o 
  -2  10   7        9.94        9.40      0.82 o 
  -1  10   7        6.34        7.53      0.77 o 
   0  10   7       37.40       38.73      1.66 o 
   1  10   7        0.42        0.52      0.65 o 
   2  10   7        0.69        0.13      0.60 o 
   3  10   7       13.28       11.55      0.87 o 
   4  10   7        9.05        8.02      0.83 o 
   5  10   7        8.49       10.54      0.78 o 
   6  10   7       10.37       10.74      0.72 o 
   7  10   7        0.18        0.81      0.50 o 
   8  10   7        8.24        9.24      0.88 o 
  -6  11   7        0.64        0.99      1.05 o 
  -5  11   7        0.02        0.29      0.80 o 
  -4  11   7        0.86       -0.64      0.64 o 
  -3  11   7        0.05        0.06      0.79 o 
  -2  11   7        2.83        6.94      0.96 o 
  -1  11   7        0.10       -0.22      0.76 o 
   0  11   7        4.27        7.29      0.95 o 
   1  11   7       41.79       47.99      1.78 o 
   2  11   7        9.15        9.63      0.95 o 
   3  11   7        0.33        0.06      0.63 o 
   4  11   7        2.98        1.93      0.68 o 
   5  11   7       37.25       36.57      1.40 o 
   6  11   7       19.12       20.83      1.26 o 
   7  11   7        2.56        0.00      0.94 o 
  -5  12   7        1.32        3.49      1.42 o 
  -4  12   7        2.61        2.75      1.16 o 
  -3  12   7        0.32        1.03      0.87 o 
  -2  12   7       10.79       10.99      2.09 o 
  -1  12   7        2.58        0.47      1.08 o 
   0  12   7        8.93       10.67      1.11 o 
   1  12   7       34.84       41.99      1.78 o 
   2  12   7        2.59        2.36      0.82 o 
   3  12   7        0.00       -0.17      0.67 o 
   4  12   7       13.00       10.80      0.94 o 
   5  12   7        1.47        0.64      0.64 o 
   6  12   7        0.25       -0.68      0.68 o 
  -3  13   7        6.49       10.39      1.65 o 
  -2  13   7        4.67        3.65      1.38 o 
  -1  13   7        6.50        4.89      1.41 o 
   0  13   7        0.58       -0.32      2.03 o 
   1  13   7       21.82       21.35      1.47 o 
   2  13   7        1.79        0.27      0.86 o 
   3  13   7        4.95        5.71      0.96 o 
   4  13   7        1.87        1.86      0.77 o 
  -2 -10   8        5.55        5.48      1.15 o 
  -1 -10   8        0.03        0.03      1.24 o 
   0 -10   8        0.71       -0.25      1.22 o 
   1 -10   8        2.62        2.67      1.34 o 
   2 -10   8        0.00        2.55      1.37 o 
   3 -10   8        2.06        2.52      1.40 o 
  -4  -9   8        0.09       -0.05      0.69 o 
  -3  -9   8       42.19       49.73      2.09 o 
  -2  -9   8       11.31       12.70      1.24 o 
  -1  -9   8        2.07        0.73      0.94 o 
   0  -9   8       30.17       31.26      2.20 o 
   1  -9   8       12.91       14.55      1.78 o 
   2  -9   8       22.04       26.60      4.57 o 
   3  -9   8       12.75       13.98      1.42 o 
   4  -9   8       14.94       15.83      1.53 o 
   5  -9   8        0.23        0.07      0.88 o 
  -5  -8   8        0.79        1.74      0.87 o 
  -4  -8   8        0.91        2.62      0.74 o 
  -3  -8   8       30.12       31.53      1.40 o 
  -2  -8   8        8.58        8.07      0.88 o 
  -1  -8   8        0.30       -0.76      0.76 o 
   0  -8   8       50.96       62.85      2.31 o 
   1  -8   8        0.31        1.78      1.25 o 
   2  -8   8        8.46        6.93      1.22 o 
   3  -8   8       16.67       21.72      1.30 o 
   4  -8   8        2.30        2.85      0.86 o 
   5  -8   8        4.47        6.44      1.04 o 
   6  -8   8        1.23        2.49      1.44 o 
   7  -8   8        4.55        5.65      1.11 o 
  -6  -7   8        1.52        1.14      0.66 o 
  -5  -7   8       12.32       14.13      0.99 o 
  -4  -7   8       23.29       27.95      1.44 o 
  -3  -7   8        2.76        2.33      0.68 o 
  -2  -7   8        2.42        3.75      0.72 o 
  -1  -7   8        0.57        0.55      0.65 o 
   0  -7   8      227.72      230.78      4.03 o 
   1  -7   8      108.04      115.57      2.61 o 
   2  -7   8        3.65        4.73      0.78 o 
   3  -7   8       18.41       18.96      1.17 o 
   4  -7   8       13.58       13.27      1.07 o 
   5  -7   8        0.31       -0.36      0.76 o 
   6  -7   8       13.23       10.71      1.13 o 
   7  -7   8        0.10       -0.79      0.92 o 
   8  -7   8        0.06       -0.88      0.88 o 
  -7  -6   8        4.95        4.73      0.59 o 
  -6  -6   8       23.18       25.01      1.18 o 
  -5  -6   8        0.63        0.37      0.58 o 
  -4  -6   8        3.86        3.27      0.91 o 
  -3  -6   8        0.30       -0.54      0.54 o 
  -2  -6   8        5.72        6.52      0.74 o 
  -1  -6   8        5.28        5.56      0.64 o 
   0  -6   8       23.85       23.85      0.93 o 
   1  -6   8        8.69        6.29      0.71 o 
   2  -6   8      117.24      117.33      2.26 o 
   3  -6   8        3.80        3.29      0.71 o 
   4  -6   8        5.87        3.53      0.79 o 
   5  -6   8       22.93       25.66      1.32 o 
   6  -6   8        5.61        4.82      0.91 o 
   7  -6   8        8.53        7.57      1.02 o 
   8  -6   8        2.70        2.04      1.04 o 
  -8  -5   8       10.09       10.85      0.88 o 
  -7  -5   8       10.55        8.59      0.71 o 
  -6  -5   8       61.03       65.69      1.77 o 
  -5  -5   8      117.10      114.74      2.41 o 
  -4  -5   8        0.67        1.87      0.88 o 
  -3  -5   8       35.46       25.71      1.15 o 
  -2  -5   8        0.04       -0.53      0.53 o 
  -1  -5   8       86.68       89.95      1.59 o 
   0  -5   8      190.99      193.16      2.69 o 
   1  -5   8      669.51      661.24      7.40 o 
   2  -5   8      137.21      139.03      2.44 o 
   3  -5   8        5.35        3.77      0.72 o 
   4  -5   8        0.74       -0.63      0.63 o 
   5  -5   8       12.10       15.88      1.02 o 
   6  -5   8        0.16       -0.62      0.62 o 
   7  -5   8        1.40        1.01      0.76 o 
   8  -5   8        0.05       -0.81      0.81 o 
   9  -5   8       19.01       15.69      1.78 o 
  -8  -4   8       23.84       23.17      1.32 o 
  -7  -4   8        0.47        0.27      0.59 o 
  -6  -4   8        0.08        0.44      0.59 o 
  -5  -4   8      166.07      157.98      2.92 o 
  -4  -4   8      229.25      214.60      3.60 o 
  -3  -4   8       91.20       93.88      2.06 o 
  -2  -4   8       36.40       45.84      1.02 o 
  -1  -4   8       19.29       17.78      0.72 o 
   0  -4   8       47.59       37.31      1.29 o 
   1  -4   8        1.39        1.72      0.50 o 
   2  -4   8       12.75       14.28      0.66 o 
   3  -4   8        0.38       -0.31      0.46 o 
   4  -4   8        3.10        2.18      0.62 o 
   5  -4   8        3.64        5.46      0.72 o 
   6  -4   8       33.70       28.52      1.25 o 
   7  -4   8        4.90        6.40      0.86 o 
   8  -4   8       17.79       18.38      1.41 o 
   9  -4   8        1.14       -0.28      1.11 o 
  10  -4   8       22.38       19.88      1.98 o 
  -9  -3   8        1.19        0.96      0.64 o 
  -8  -3   8        4.58        4.28      0.84 o 
  -7  -3   8        0.50       -0.36      0.53 o 
  -6  -3   8       53.57       55.23      1.23 o 
  -5  -3   8       98.06       89.34      1.99 o 
  -4  -3   8       41.30       43.55      1.18 o 
  -3  -3   8       19.09       15.83      0.65 o 
  -2  -3   8      368.27      353.06      3.87 o 
  -1  -3   8        6.02        7.55      0.49 o 
   0  -3   8       75.44       77.69      1.29 o 
   1  -3   8        6.64        9.96      0.52 o 
   2  -3   8      414.36      403.54      5.16 o 
   3  -3   8       57.81       52.93      1.22 o 
   4  -3   8       11.75       14.93      0.79 o 
   5  -3   8       31.74       33.67      1.15 o 
   6  -3   8       11.62        6.99      0.69 o 
   7  -3   8        0.01       -0.34      0.53 o 
   8  -3   8        0.04       -0.34      1.27 o 
   9  -3   8        0.06        0.07      1.22 o 
  10  -3   8        5.36        3.29      1.36 o 
  -9  -2   8        0.96        2.39      0.69 o 
  -8  -2   8       10.48       11.72      0.89 o 
  -7  -2   8        0.06       -0.32      0.64 o 
  -6  -2   8        8.94        7.25      0.72 o 
  -5  -2   8      156.85      150.52      2.04 o 
  -4  -2   8       38.74       36.14      0.92 o 
  -3  -2   8       14.73       12.06      0.51 o 
  -2  -2   8        4.50        2.05      0.33 o 
  -1  -2   8       15.06       11.41      0.52 o 
   0  -2   8       60.85       66.30      1.12 o 
   1  -2   8       78.50       84.10      1.51 o 
   2  -2   8      111.92      109.71      1.72 o 
   3  -2   8        5.04        7.29      0.50 o 
   4  -2   8        2.93        1.70      0.41 o 
   5  -2   8        7.03       11.15      1.01 o 
   6  -2   8        2.68        1.63      0.52 o 
   7  -2   8       24.08       25.06      1.16 o 
   8  -2   8       34.97       30.15      1.57 o 
   9  -2   8       37.34       36.56      1.77 o 
  10  -2   8        2.20        3.23      1.00 o 
  -9  -1   8       66.15       71.85      1.93 o 
  -8  -1   8       10.49       11.81      0.89 o 
  -7  -1   8       35.66       35.52      1.95 o 
  -6  -1   8       17.99       18.12      1.05 o 
  -5  -1   8       53.79       61.96      1.42 o 
  -4  -1   8       64.62       68.74      1.21 o 
  -3  -1   8       78.64       85.26      1.29 o 
  -2  -1   8       49.11       47.45      0.96 o 
  -1  -1   8        1.98        1.56      0.30 o 
   0  -1   8       80.70       78.68      1.21 o 
   1  -1   8       57.36       50.15      1.02 o 
   2  -1   8       37.78       51.38      1.06 o 
   3  -1   8        0.05        0.69      0.44 o 
   4  -1   8        7.61        9.72      0.51 o 
   5  -1   8      886.64      926.03     10.78 o 
   6  -1   8       26.18       28.23      1.01 o 
   7  -1   8        2.89        2.62      0.78 o 
   8  -1   8        0.13       -0.68      0.68 o 
   9  -1   8       19.88       22.88      1.39 o 
  10  -1   8        7.24        6.34      1.02 o 
  11  -1   8        3.87        2.05      0.98 o 
 -10   0   8        1.10        1.16      0.69 o 
  -9   0   8        1.75        0.38      0.83 o 
  -8   0   8        1.26        1.08      0.60 o 
  -7   0   8       93.53       95.90      2.13 o 
  -6   0   8      294.68      286.64      4.49 o 
  -5   0   8      753.03      734.42      8.81 o 
  -4   0   8     1970.35     1925.75     19.74 o 
  -3   0   8      214.17      229.95      2.45 o 
  -2   0   8      394.19      382.32      4.34 o 
  -1   0   8       31.38       33.38      0.73 o 
   0   0   8      116.24      125.36      1.76 o 
   1   0   8      185.98      222.14      2.75 o 
   2   0   8      154.36      150.79      2.06 o 
   3   0   8       33.71       37.97      0.87 o 
   4   0   8      478.56      503.12      5.64 o 
   5   0   8        2.48        2.51      0.44 o 
   6   0   8      395.59      409.01      5.18 o 
   7   0   8       22.53       18.68      1.11 o 
   8   0   8       94.51       97.74      2.52 o 
   9   0   8        1.31        2.48      0.82 o 
  10   0   8        2.51        3.79      1.06 o 
  11   0   8       57.22       60.23      2.23 o 
 -10   1   8       13.92       12.89      1.01 o 
  -9   1   8       23.33       23.75      1.19 o 
  -8   1   8       23.47       26.52      1.55 o 
  -7   1   8        6.24        7.41      0.74 o 
  -6   1   8       20.02       15.32      0.87 o 
  -5   1   8       91.16       82.27      1.47 o 
  -4   1   8     1185.21     1154.89     12.09 o 
  -3   1   8        1.38        1.20      0.36 o 
  -2   1   8        1.83        1.66      0.29 o 
  -1   1   8       43.83       39.34      0.88 o 
   0   1   8       61.99       79.18      1.36 o 
   1   1   8      466.05      469.03      5.35 o 
   2   1   8        2.13       -0.29      0.29 o 
   3   1   8      376.13      350.10      4.03 o 
   4   1   8        0.29        0.13      0.31 o 
   5   1   8      115.04      111.77      1.68 o 
   6   1   8      506.05      495.19      5.57 o 
   7   1   8        0.46        0.65      0.62 o 
   8   1   8      268.17      252.81      4.72 o 
   9   1   8       87.60       81.95      2.30 o 
  10   1   8        0.44        0.31      0.74 o 
  11   1   8       13.85       14.21      1.25 o 
 -10   2   8        1.14        0.62      0.79 o 
  -9   2   8        0.10        0.35      0.71 o 
  -8   2   8        3.83        4.06      1.01 o 
  -7   2   8       12.79       10.37      0.82 o 
  -6   2   8       12.18       12.03      0.71 o 
  -5   2   8       18.24       15.15      0.66 o 
  -4   2   8      311.01      306.37      3.64 o 
  -3   2   8       66.01       67.04      1.10 o 
  -2   2   8      173.82      182.83      2.18 o 
  -1   2   8      177.42      185.19      2.19 o 
   0   2   8      660.56      687.46      6.00 o 
   1   2   8       13.67       15.65      0.44 o 
   2   2   8       23.78       21.98      0.58 o 
   3   2   8        5.26        3.23      0.33 o 
   4   2   8       29.25       29.57      0.74 o 
   5   2   8      532.12      538.97      5.90 o 
   6   2   8       77.56       84.94      1.80 o 
   7   2   8      137.40      135.16      2.48 o 
   8   2   8        0.01        0.16      0.63 o 
   9   2   8       80.59       75.71      2.13 o 
  10   2   8        7.58        6.52      0.89 o 
  11   2   8        5.46        2.76      0.87 o 
 -10   3   8       80.13       93.32      2.96 o 
  -9   3   8       54.47       57.40      2.44 o 
  -8   3   8       10.81       12.56      0.97 o 
  -7   3   8       15.14       19.58      1.03 o 
  -6   3   8       23.28       22.32      1.17 o 
  -5   3   8        1.54        0.00      0.38 o 
  -4   3   8       18.00       17.74      0.94 o 
  -3   3   8        0.10       -0.28      0.28 o 
  -2   3   8       27.12       22.78      0.70 o 
  -1   3   8      112.55       97.52      1.46 o 
   0   3   8       18.36       23.65      0.68 o 
   1   3   8        0.05        0.23      0.23 o 
   2   3   8       87.57       73.00      1.17 o 
   3   3   8        0.07        0.13      0.25 o 
   4   3   8       59.34       61.94      0.99 o 
   5   3   8        0.04       -0.26      0.26 o 
   6   3   8       82.50       76.29      1.66 o 
   7   3   8        0.00       -0.42      0.42 o 
   8   3   8        3.83        4.90      0.61 o 
   9   3   8       14.97       15.63      1.27 o 
  10   3   8        1.76        1.34      0.66 o 
  11   3   8        0.49        0.60      0.78 o 
  -9   4   8        4.70        3.28      1.34 o 
  -8   4   8        7.95        7.25      0.86 o 
  -7   4   8        6.08        5.49      0.65 o 
  -6   4   8        8.92        8.00      0.79 o 
  -5   4   8        3.20        2.33      0.46 o 
  -4   4   8        0.29        1.05      0.40 o 
  -3   4   8       29.82       32.38      0.96 o 
  -2   4   8      471.54      494.82      5.50 o 
  -1   4   8      314.14      306.63      3.57 o 
   0   4   8      381.28      402.57      4.51 o 
   1   4   8      313.30      352.54      3.98 o 
   2   4   8      151.67      154.73      2.16 o 
   3   4   8       14.27       18.14      0.64 o 
   4   4   8      499.35      518.87      6.05 o 
   5   4   8       52.51       52.47      1.23 o 
   6   4   8        0.55        0.29      0.40 o 
   7   4   8        0.10        0.44      0.43 o 
   8   4   8       79.28       78.40      1.70 o 
   9   4   8       18.93       19.56      1.03 o 
  10   4   8       11.81       12.73      0.93 o 
  11   4   8        2.82        2.36      1.12 o 
  -9   5   8        4.09        3.35      0.97 o 
  -8   5   8        0.32        0.80      0.81 o 
  -7   5   8        8.64        8.19      0.82 o 
  -6   5   8       19.23       18.14      0.81 o 
  -5   5   8      176.21      128.97      2.20 o 
  -4   5   8        5.58        7.05      0.56 o 
  -3   5   8        0.68        0.85      0.36 o 
  -2   5   8      256.00      240.99      3.01 o 
  -1   5   8      770.13      776.29     12.16 o 
   0   5   8      524.67      551.21      6.30 o 
   1   5   8      182.77      191.18      2.40 o 
   2   5   8      354.14      372.55      4.18 o 
   3   5   8      159.22      177.29      2.20 o 
   4   5   8        0.15       -0.09      0.28 o 
   5   5   8      171.47      189.43      3.98 o 
   6   5   8      127.10      123.11      2.14 o 
   7   5   8        0.23        0.10      0.43 o 
   8   5   8       35.25       36.96      1.11 o 
   9   5   8        7.98        8.45      0.66 o 
  10   5   8        6.07        5.94      0.91 o 
  -9   6   8        3.88        4.88      1.06 o 
  -8   6   8       14.08       13.93      1.25 o 
  -7   6   8        1.03        1.33      0.64 o 
  -6   6   8        9.89       10.86      0.92 o 
  -5   6   8       84.95       67.63      2.27 o 
  -4   6   8        0.36        1.54      0.54 o 
  -3   6   8        2.40        1.94      0.50 o 
  -2   6   8        0.03        0.63      0.29 o 
  -1   6   8      302.23      288.59      3.71 o 
   0   6   8        5.05        6.46      0.45 o 
   1   6   8       40.67       34.67      1.04 o 
   2   6   8        9.80       13.25      0.51 o 
   3   6   8       18.13       20.77      0.60 o 
   4   6   8       53.74       56.91      1.40 o 
   5   6   8       13.49        7.48      0.60 o 
   6   6   8      240.19      230.04      3.95 o 
   7   6   8        9.88       12.83      0.79 o 
   8   6   8      192.57      198.83      3.11 o 
   9   6   8        4.42        3.63      0.63 o 
  10   6   8        0.92        1.14      0.69 o 
  -8   7   8        7.39        9.61      1.14 o 
  -7   7   8        0.01       -0.60      0.60 o 
  -6   7   8        6.30        3.78      0.73 o 
  -5   7   8       10.77       13.64      1.26 o 
  -4   7   8        0.10       -0.28      0.71 o 
  -3   7   8       18.48       13.67      1.06 o 
  -2   7   8      237.73      216.98      3.13 o 
  -1   7   8      928.55      914.61     10.60 o 
   0   7   8      154.85      147.44      2.26 o 
   1   7   8        3.87        4.32      0.43 o 
   2   7   8        1.08        2.43      0.40 o 
   3   7   8       17.87       15.20      1.83 o 
   4   7   8       59.43       66.69      1.44 o 
   5   7   8       33.89       28.33      0.95 o 
   6   7   8        5.28        4.12      0.50 o 
   7   7   8       32.56       29.73      1.13 o 
   8   7   8       52.66       55.67      1.56 o 
   9   7   8       16.43       14.78      1.24 o 
  10   7   8       12.81       14.39      1.58 o 
  -8   8   8        4.04        3.82      1.03 o 
  -7   8   8        9.74        9.59      0.99 o 
  -6   8   8        1.10        1.49      0.88 o 
  -5   8   8       16.17       17.33      1.22 o 
  -4   8   8       46.74       49.80      1.71 o 
  -3   8   8        2.82        2.12      0.59 o 
  -2   8   8       31.10       32.88      1.28 o 
  -1   8   8        5.91        4.53      0.59 o 
   0   8   8       31.18       32.57      1.02 o 
   1   8   8       71.13       72.10      1.40 o 
   2   8   8        2.74        1.27      0.46 o 
   3   8   8        9.17        8.31      0.63 o 
   4   8   8        1.96        0.91      0.45 o 
   5   8   8       43.94       42.16      1.15 o 
   6   8   8      108.73      112.09      2.02 o 
   7   8   8        5.33        3.95      0.53 o 
   8   8   8       42.11       47.64      1.68 o 
   9   8   8        7.96        8.16      1.26 o 
  -7   9   8        7.59        8.52      1.04 o 
  -6   9   8        0.00        0.71      0.74 o 
  -5   9   8       30.52       27.83      1.30 o 
  -4   9   8        0.05        0.91      0.64 o 
  -3   9   8       23.27       27.54      2.01 o 
  -2   9   8       14.04       12.83      1.22 o 
  -1   9   8       14.28       13.57      0.75 o 
   0   9   8      159.09      157.46      2.48 o 
   1   9   8       71.49       71.23      1.66 o 
   2   9   8       80.60       67.05      1.89 o 
   3   9   8       90.37       75.98      1.96 o 
   4   9   8       41.12       47.95      1.29 o 
   5   9   8        2.95        2.35      0.50 o 
   6   9   8       11.28       10.78      0.67 o 
   7   9   8       67.88       74.76      1.83 o 
   8   9   8        0.53        1.25      0.66 o 
   9   9   8        3.76        4.32      1.17 o 
  -7  10   8       16.92       19.59      1.33 o 
  -6  10   8      121.82      142.29      3.17 o 
  -5  10   8       11.25       11.38      1.40 o 
  -4  10   8        0.01       -0.80      0.90 o 
  -3  10   8        0.46        1.80      0.70 o 
  -2  10   8        4.43        2.38      0.67 o 
  -1  10   8       24.70       21.56      1.08 o 
   0  10   8       13.45       14.14      1.07 o 
   1  10   8       13.96       17.24      1.10 o 
   2  10   8        9.81        8.39      0.85 o 
   3  10   8       19.26       16.16      1.02 o 
   4  10   8        3.16        1.79      0.63 o 
   5  10   8       13.29       17.93      0.97 o 
   6  10   8       44.58       43.03      1.41 o 
   7  10   8       22.51       24.98      1.34 o 
   8  10   8       10.58       10.91      1.46 o 
  -6  11   8       34.66       39.39      2.23 o 
  -5  11   8        9.05        9.98      1.07 o 
  -4  11   8        4.57        4.06      0.99 o 
  -3  11   8        2.15        1.49      1.22 o 
  -2  11   8        7.37        8.19      1.05 o 
  -1  11   8        0.02        0.53      0.96 o 
   0  11   8        0.02        0.52      0.78 o 
   1  11   8        0.08        0.92      1.08 o 
   2  11   8        2.00        1.84      0.73 o 
   3  11   8        1.06        0.41      0.64 o 
   4  11   8        7.41        6.75      0.82 o 
   5  11   8       34.36       39.02      1.45 o 
   6  11   8        3.92        4.71      0.86 o 
   7  11   8        2.00        1.04      0.72 o 
  -4  12   8        0.65        0.09      0.96 o 
  -3  12   8        0.26        0.47      1.19 o 
  -2  12   8        0.09       -1.76      2.17 o 
  -1  12   8        1.40        0.62      1.14 o 
   0  12   8        0.64       -0.07      1.00 o 
   1  12   8        0.26       -0.39      0.80 o 
   2  12   8       17.68       21.13      1.97 o 
   3  12   8        1.78       -0.50      0.83 o 
   4  12   8        3.96        5.01      0.86 o 
   5  12   8        0.02        0.47      0.66 o 
  -2  13   8        4.21        6.84      1.54 o 
  -1  13   8        5.20        4.84      1.41 o 
   0  13   8        3.10        2.46      1.25 o 
   1  13   8       17.67       18.96      1.56 o 
   2  13   8        1.88        3.12      1.39 o 
   3  13   8        9.77        8.56      1.09 o 
  -3  -9   9        7.27        7.40      1.16 o 
  -2  -9   9       13.68       17.70      1.51 o 
  -1  -9   9       24.23       26.27      2.08 o 
   0  -9   9       30.25       35.96      6.53 o 
   1  -9   9       47.49       39.27      4.05 o 
   2  -9   9        1.03        2.45      1.44 o 
   3  -9   9        8.25        8.48      1.31 o 
   4  -9   9        0.09       -1.07      1.07 o 
  -5  -8   9       18.69       19.55      1.21 o 
  -4  -8   9        4.83        6.87      1.21 o 
  -3  -8   9        2.22        3.49      0.80 o 
  -2  -8   9       22.34       29.04      1.62 o 
  -1  -8   9       93.44       98.24      2.88 o 
   0  -8   9        7.84       10.77      1.62 o 
   1  -8   9       12.82       13.06      1.76 o 
   2  -8   9      118.58      125.76      3.40 o 
   3  -8   9        0.33        0.58      0.97 o 
   4  -8   9        7.58        6.35      1.26 o 
   5  -8   9        4.25        4.24      1.03 o 
   6  -8   9       11.23       13.03      1.30 o 
  -6  -7   9       12.72        9.39      0.99 o 
  -5  -7   9       13.92       19.41      1.16 o 
  -4  -7   9        3.38        3.43      0.77 o 
  -3  -7   9        0.57        0.06      0.65 o 
  -2  -7   9       16.93       17.28      1.10 o 
  -1  -7   9        1.73        2.92      0.89 o 
   0  -7   9       19.02       23.26      1.83 o 
   1  -7   9       70.69       63.64      2.73 o 
   2  -7   9        0.22        2.06      0.78 o 
   3  -7   9       86.41       98.06      2.52 o 
   4  -7   9       45.31       46.46      1.78 o 
   5  -7   9       67.87       79.47      2.78 o 
   6  -7   9        0.64       -0.55      0.90 o 
   7  -7   9        5.78        9.79      1.20 o 
  -7  -6   9        4.39        6.36      0.74 o 
  -6  -6   9        9.93        8.82      0.94 o 
  -5  -6   9        5.67        8.63      0.87 o 
  -4  -6   9        0.82       -0.40      0.61 o 
  -3  -6   9       15.75       10.99      0.90 o 
  -2  -6   9       54.58       58.14      1.73 o 
  -1  -6   9        1.16        0.50      0.63 o 
   0  -6   9      102.24      107.24      2.12 o 
   1  -6   9       33.71       32.80      1.22 o 
   2  -6   9        0.00       -0.18      0.62 o 
   3  -6   9       33.63       31.64      1.38 o 
   4  -6   9        1.58        0.03      0.67 o 
   5  -6   9       16.54       12.91      1.13 o 
   6  -6   9       17.99       20.59      1.29 o 
   7  -6   9        3.09        2.24      1.15 o 
   8  -6   9        0.27        1.99      1.09 o 
  -7  -5   9        2.32        1.24      0.59 o 
  -6  -5   9        2.03        2.58      0.73 o 
  -5  -5   9        2.09        2.02      0.68 o 
  -4  -5   9       15.67       13.00      0.91 o 
  -3  -5   9       83.77       69.59      1.96 o 
  -2  -5   9       71.67       72.35      2.23 o 
  -1  -5   9      159.34      150.02      2.54 o 
   0  -5   9        7.65        5.93      0.59 o 
   1  -5   9        0.37        0.51      0.48 o 
   2  -5   9      177.96      190.39      3.09 o 
   3  -5   9        0.54        0.67      0.63 o 
   4  -5   9        7.96        5.78      0.81 o 
   5  -5   9       46.01       50.90      1.78 o 
   6  -5   9       25.55       24.46      1.43 o 
   7  -5   9        9.28       10.43      1.06 o 
   8  -5   9        0.48       -0.89      0.89 o 
   9  -5   9        9.48        8.36      2.03 o 
  -8  -4   9        0.03       -0.01      0.71 o 
  -7  -4   9       16.19       18.43      1.05 o 
  -6  -4   9        0.03        0.68      0.50 o 
  -5  -4   9       21.48       21.49      1.09 o 
  -4  -4   9        6.35        9.50      0.83 o 
  -3  -4   9       44.87       39.27      1.85 o 
  -2  -4   9      563.29      540.14      6.80 o 
  -1  -4   9       51.39       44.55      1.13 o 
   0  -4   9      136.80      128.89      2.15 o 
   1  -4   9       22.69       20.37      0.83 o 
   2  -4   9       80.17       84.04      1.58 o 
   3  -4   9      139.64      142.44      2.76 o 
   4  -4   9       12.46       16.58      0.99 o 
   5  -4   9        3.19        3.38      0.72 o 
   6  -4   9        1.34        0.70      0.65 o 
   7  -4   9       19.85       16.13      1.13 o 
   8  -4   9        0.41        2.56      1.06 o 
   9  -4   9        0.29        0.80      1.18 o 
  -8  -3   9        0.90        0.61      0.77 o 
  -7  -3   9       48.81       45.08      1.76 o 
  -6  -3   9       43.63       45.45      1.18 o 
  -5  -3   9       75.61       72.73      2.47 o 
  -4  -3   9       11.96        8.11      0.90 o 
  -3  -3   9      159.87      152.60      3.18 o 
  -2  -3   9      251.64      207.78      2.77 o 
  -1  -3   9       27.50       29.13      0.92 o 
   0  -3   9       50.53       60.10      1.29 o 
   1  -3   9       66.44       57.89      1.51 o 
   2  -3   9       30.28       24.45      0.95 o 
   3  -3   9        3.50        1.10      0.59 o 
   4  -3   9        8.67       11.72      0.85 o 
   5  -3   9       12.72       22.04      1.07 o 
   6  -3   9       55.11       55.49      1.70 o 
   7  -3   9        3.27        5.16      0.95 o 
   8  -3   9        0.53        1.58      1.12 o 
   9  -3   9       89.15       98.59      3.92 o 
  10  -3   9        0.27        0.83      1.13 o 
  -9  -2   9        4.12        5.70      0.81 o 
  -8  -2   9      128.33      139.43      2.82 o 
  -7  -2   9       11.18       10.78      1.01 o 
  -6  -2   9       10.35       10.67      1.18 o 
  -5  -2   9        6.53        6.81      0.57 o 
  -4  -2   9       67.41       60.28      1.61 o 
  -3  -2   9      103.08       97.25      1.61 o 
  -2  -2   9        5.05        7.74      0.76 o 
  -1  -2   9        5.16        6.03      0.48 o 
   0  -2   9       77.60       74.91      1.27 o 
   1  -2   9       88.37       80.05      1.59 o 
   2  -2   9      177.85      171.96      2.83 o 
   3  -2   9        4.20        4.26      0.48 o 
   4  -2   9      148.98      119.03      2.14 o 
   5  -2   9       77.35       81.41      1.76 o 
   6  -2   9        0.03       -0.08      0.49 o 
   7  -2   9        0.34       -0.57      0.58 o 
   8  -2   9        9.62       11.39      1.12 o 
   9  -2   9        7.07        8.04      1.38 o 
  10  -2   9        0.43        2.60      1.24 o 
  -9  -1   9        6.65        6.08      0.82 o 
  -8  -1   9        0.03       -0.10      0.64 o 
  -7  -1   9        0.01       -0.47      0.57 o 
  -6  -1   9        2.65        2.28      0.74 o 
  -5  -1   9        2.25        2.01      1.11 o 
  -4  -1   9      193.50      192.88      2.42 o 
  -3  -1   9      130.69      130.69      1.80 o 
  -2  -1   9       42.41       37.77      0.92 o 
  -1  -1   9       15.35       21.47      0.81 o 
   0  -1   9      111.57      111.51      1.59 o 
   1  -1   9       38.05       38.11      0.93 o 
   2  -1   9      132.67      128.01      1.92 o 
   3  -1   9       18.11       20.79      0.74 o 
   4  -1   9       10.10        6.22      0.59 o 
   5  -1   9      560.57      539.11      6.70 o 
   6  -1   9        0.90        2.65      0.65 o 
   7  -1   9        1.54        1.84      0.64 o 
   8  -1   9       30.34       28.35      1.51 o 
   9  -1   9       20.16       21.51      1.39 o 
  10  -1   9        3.62        4.85      1.26 o 
  -9   0   9        2.39        2.78      0.74 o 
  -8   0   9        5.44        4.14      0.74 o 
  -7   0   9        8.73        7.15      0.80 o 
  -6   0   9        9.50        9.06      0.81 o 
  -5   0   9       35.86       35.92      1.24 o 
  -4   0   9      627.66      615.70      7.35 o 
  -3   0   9       99.51       96.22      1.36 o 
  -2   0   9      213.62      221.54      2.80 o 
  -1   0   9      158.99      177.73      2.19 o 
   0   0   9        8.16        6.51      0.43 o 
   1   0   9      880.00      873.33      9.32 o 
   2   0   9       82.54       79.11      1.38 o 
   3   0   9       85.87       88.21      1.40 o 
   4   0   9      318.01      320.94      3.90 o 
   5   0   9      120.57      121.35      2.09 o 
   6   0   9        0.30        0.37      0.50 o 
   7   0   9       67.60       70.75      2.68 o 
   8   0   9        7.09        6.58      0.91 o 
   9   0   9       13.76       13.18      1.17 o 
  10   0   9        1.33        0.28      0.83 o 
  11   0   9        1.33        1.04      1.22 o 
  -9   1   9       10.16       12.11      1.02 o 
  -8   1   9        6.45        6.43      0.95 o 
  -7   1   9       33.40       32.93      1.32 o 
  -6   1   9       11.74       11.30      1.02 o 
  -5   1   9        0.17       -0.22      0.45 o 
  -4   1   9       18.18       20.91      0.83 o 
  -3   1   9      374.98      346.49      4.41 o 
  -2   1   9      689.81      689.29      6.42 o 
  -1   1   9      103.04      100.17      1.42 o 
   0   1   9        4.71        2.81      0.39 o 
   1   1   9        0.03       -0.30      0.30 o 
   2   1   9       44.53       34.56      0.87 o 
   3   1   9      382.71      393.29      4.54 o 
   4   1   9       31.58       30.15      0.90 o 
   5   1   9        3.28        1.69      0.42 o 
   6   1   9      374.46      395.53      5.70 o 
   7   1   9       82.29       87.51      2.33 o 
   8   1   9        4.08        4.11      0.84 o 
   9   1   9       43.63       52.77      1.94 o 
  10   1   9        1.28        2.87      0.87 o 
  11   1   9       15.91       16.96      1.74 o 
  -9   2   9       19.62       17.70      1.27 o 
  -8   2   9        3.14        5.34      0.80 o 
  -7   2   9       49.95       52.75      1.64 o 
  -6   2   9       20.32       19.30      0.87 o 
  -5   2   9      142.25      131.26      2.01 o 
  -4   2   9       47.53       40.87      1.09 o 
  -3   2   9        4.23        2.39      0.41 o 
  -2   2   9      226.63      227.02      2.66 o 
  -1   2   9       14.35       10.52      0.47 o 
   0   2   9     1040.52     1072.67      9.67 o 
   1   2   9      191.51      186.44      2.22 o 
   2   2   9        1.85        2.97      0.33 o 
   3   2   9      176.11      165.46      2.21 o 
   4   2   9      845.47      837.42      8.94 o 
   5   2   9      269.55      273.72      3.34 o 
   6   2   9      316.67      303.75      4.72 o 
   7   2   9       27.25       27.64      1.31 o 
   8   2   9       31.49       36.17      1.51 o 
   9   2   9        2.21        1.76      0.76 o 
  10   2   9        1.29        0.97      0.78 o 
  11   2   9        1.04        0.11      0.91 o 
  -9   3   9       15.06       21.03      1.24 o 
  -8   3   9        5.15        7.98      0.94 o 
  -7   3   9        0.37       -0.22      0.60 o 
  -6   3   9        0.01       -0.15      0.49 o 
  -5   3   9        2.22        3.41      0.51 o 
  -4   3   9      104.08       97.31      1.82 o 
  -3   3   9       11.85        6.03      0.46 o 
  -2   3   9        9.40        8.31      0.73 o 
  -1   3   9        0.07       -0.20      0.30 o 
   0   3   9      266.94      291.12      3.77 o 
   1   3   9        2.25        2.43      0.38 o 
   2   3   9        6.52        4.31      0.36 o 
   3   3   9      398.03      379.47      3.98 o 
   4   3   9      720.96      750.60      7.39 o 
   5   3   9      532.00      543.21      5.49 o 
   6   3   9        0.94        0.45      0.45 o 
   7   3   9        0.30       -0.34      0.48 o 
   8   3   9       50.75       50.81      1.67 o 
   9   3   9       28.13       30.62      2.01 o 
  10   3   9        2.72        4.05      0.84 o 
  11   3   9        1.80        1.43      0.83 o 
  -9   4   9       10.67       12.33      1.82 o 
  -8   4   9       10.07       13.68      1.24 o 
  -7   4   9       19.07       20.10      1.08 o 
  -6   4   9        2.95        1.74      0.54 o 
  -5   4   9       36.90       24.13      0.93 o 
  -4   4   9        0.87       -0.20      0.40 o 
  -3   4   9       61.69       63.30      1.33 o 
  -2   4   9      139.47      139.18      2.00 o 
  -1   4   9        8.07        9.91      0.51 o 
   0   4   9      215.83      213.30      2.68 o 
   1   4   9        1.78        3.78      0.37 o 
   2   4   9        2.13        2.11      0.34 o 
   3   4   9       12.39        6.32      0.43 o 
   4   4   9      235.90      247.58      2.98 o 
   5   4   9        8.92        8.37      0.62 o 
   6   4   9        0.48        0.21      0.44 o 
   7   4   9        4.52        5.12      0.59 o 
   8   4   9        4.14        4.13      0.70 o 
   9   4   9       15.11       15.44      0.98 o 
  10   4   9        6.07        7.67      1.20 o 
  -9   5   9        6.35        5.81      1.06 o 
  -8   5   9       46.55       43.78      1.91 o 
  -7   5   9        0.96        0.25      0.74 o 
  -6   5   9        9.75        9.73      0.84 o 
  -5   5   9       15.16       10.03      0.70 o 
  -4   5   9        2.43        2.11      0.72 o 
  -3   5   9      133.72      121.81      2.05 o 
  -2   5   9        0.19        0.09      0.36 o 
  -1   5   9       14.00       12.61      0.66 o 
   0   5   9      111.13      103.54      1.59 o 
   1   5   9        0.39        1.15      0.39 o 
   2   5   9      238.15      253.46      3.30 o 
   3   5   9        3.93        4.81      0.43 o 
   4   5   9        0.03       -0.33      0.38 o 
   5   5   9       35.50       37.02      1.11 o 
   6   5   9        0.16        1.03      0.49 o 
   7   5   9       12.24       12.89      0.76 o 
   8   5   9      124.12      121.25      2.50 o 
   9   5   9        0.14        0.02      0.61 o 
  10   5   9        9.50       11.57      1.13 o 
  -9   6   9        0.78       -0.87      0.87 o 
  -8   6   9        9.09        9.20      1.13 o 
  -7   6   9        0.56       -0.12      0.59 o 
  -6   6   9        9.70        7.65      0.76 o 
  -5   6   9        2.53        4.75      0.67 o 
  -4   6   9        3.88        1.63      0.80 o 
  -3   6   9      290.38      289.18      4.34 o 
  -2   6   9       62.08       55.50      1.28 o 
  -1   6   9      315.54      304.99      4.01 o 
   0   6   9      575.82      549.00      6.11 o 
   1   6   9        0.70        0.86      0.34 o 
   2   6   9      111.18      121.33      1.74 o 
   3   6   9       14.45       12.44      0.57 o 
   4   6   9      103.00      100.28      2.44 o 
   5   6   9       80.05       91.13      2.53 o 
   6   6   9       39.68       37.60      1.29 o 
   7   6   9       27.53       26.20      1.01 o 
   8   6   9       88.21       85.97      1.83 o 
   9   6   9        4.48        4.07      0.71 o 
  10   6   9       16.15       18.22      1.39 o 
  -8   7   9       15.66       16.12      2.15 o 
  -7   7   9        2.00        0.48      0.72 o 
  -6   7   9        4.08        4.74      0.84 o 
  -5   7   9        5.62        4.76      1.22 o 
  -4   7   9        0.78        2.30      0.60 o 
  -3   7   9       60.16       52.12      1.64 o 
  -2   7   9        2.36        3.82      0.53 o 
  -1   7   9      220.57      213.59      3.08 o 
   0   7   9      214.06      233.42      3.26 o 
   1   7   9       58.11       60.83      1.28 o 
   2   7   9       40.75       39.01      0.89 o 
   3   7   9       88.26       68.71      1.56 o 
   4   7   9        4.09        2.41      0.49 o 
   5   7   9       19.66       21.64      0.91 o 
   6   7   9        7.76        8.45      0.63 o 
   7   7   9        1.37        0.35      0.58 o 
   8   7   9       65.39       59.25      1.46 o 
   9   7   9        0.87        0.88      0.85 o 
  -8   8   9        0.29        0.64      1.25 o 
  -7   8   9        0.18       -0.61      0.78 o 
  -6   8   9        3.85        2.16      1.08 o 
  -5   8   9       11.77       12.67      0.97 o 
  -4   8   9        1.47        2.91      0.68 o 
  -3   8   9        0.12        0.98      0.57 o 
  -2   8   9        2.77        1.09      0.60 o 
  -1   8   9      114.70      115.88      2.05 o 
   0   8   9       45.02       42.67      1.18 o 
   1   8   9       17.34       16.26      0.76 o 
   2   8   9        1.38        0.53      0.56 o 
   3   8   9      248.61      208.25      3.87 o 
   4   8   9        0.09        1.35      0.48 o 
   5   8   9        0.59        1.31      0.48 o 
   6   8   9        4.34        6.87      0.61 o 
   7   8   9       37.86       41.92      1.45 o 
   8   8   9       13.27       15.11      1.61 o 
   9   8   9        2.37        2.11      1.15 o 
  -7   9   9        3.03        2.41      1.04 o 
  -6   9   9       21.78       26.20      1.36 o 
  -5   9   9       52.74       56.84      1.82 o 
  -4   9   9        0.17        0.07      0.66 o 
  -3   9   9       69.66       73.38      1.97 o 
  -2   9   9        0.00       -0.17      0.54 o 
  -1   9   9        0.68       -0.10      0.54 o 
   0   9   9       17.28       19.96      1.02 o 
   1   9   9       41.76       48.76      1.88 o 
   2   9   9        4.92        2.06      0.66 o 
   3   9   9       53.41       49.65      1.63 o 
   4   9   9       17.55       13.80      0.89 o 
   5   9   9       13.46       14.42      0.92 o 
   6   9   9       61.22       51.44      1.55 o 
   7   9   9       17.71       16.89      0.94 o 
   8   9   9        8.84        8.27      1.41 o 
  -6  10   9        0.17        1.77      0.94 o 
  -5  10   9       22.00       29.51      1.50 o 
  -4  10   9       90.94       87.32      2.25 o 
  -3  10   9       22.89       27.06      1.84 o 
  -2  10   9        6.04        6.50      0.77 o 
  -1  10   9       49.69       45.33      1.59 o 
   0  10   9        0.61        0.51      0.69 o 
   1  10   9        0.48        0.85      0.70 o 
   2  10   9        2.28        1.17      0.68 o 
   3  10   9       27.90       25.67      1.61 o 
   4  10   9        5.02        2.58      0.80 o 
   5  10   9        3.30        1.84      0.66 o 
   6  10   9        0.37       -0.25      1.05 o 
   7  10   9        6.08        5.61      0.99 o 
   8  10   9        2.99        1.30      1.15 o 
  -5  11   9        0.10       -0.44      1.51 o 
  -4  11   9        5.51        7.80      1.07 o 
  -3  11   9        1.21        1.80      0.92 o 
  -2  11   9        9.08        6.83      1.72 o 
  -1  11   9       13.86       21.82      3.29 o 
   0  11   9       17.39       20.34      1.31 o 
   1  11   9        1.33        1.57      0.78 o 
   2  11   9       12.64       10.68      0.99 o 
   3  11   9       20.28       23.70      1.26 o 
   4  11   9        2.27        2.41      0.72 o 
   5  11   9        0.11       -0.23      0.62 o 
   6  11   9        0.47        0.84      0.63 o 
   7  11   9        5.99        8.16      0.98 o 
  -4  12   9        1.17        2.02      1.81 o 
  -3  12   9        2.30        3.19      1.49 o 
  -2  12   9        1.85        2.32      1.23 o 
  -1  12   9        0.33       -0.03      1.15 o 
   0  12   9        0.03       -1.04      1.04 o 
   1  12   9        2.66        4.09      0.93 o 
   2  12   9        6.97        9.60      1.24 o 
   3  12   9        4.80        3.32      1.23 o 
   4  12   9        1.23        0.74      0.75 o 
   5  12   9        0.21       -0.67      0.67 o 
  -2  13   9        0.99        0.62      1.21 o 
  -1  13   9        5.30        8.05      1.56 o 
   0  13   9        1.63        0.29      1.17 o 
   1  13   9       17.10       13.18      1.64 o 
   2  13   9       69.60       77.72      2.55 o 
   3  13   9       11.19       15.37      1.30 o 
  -1  -9  10        9.19        9.29      1.65 o 
   0  -9  10        9.99        9.25      1.73 o 
   1  -9  10        1.00       -0.01      1.34 o 
   2  -9  10        1.80        0.29      1.36 o 
   3  -9  10        4.31        7.40      3.29 o 
  -4  -8  10        5.71        8.80      1.43 o 
  -3  -8  10        0.24       -0.66      0.85 o 
  -2  -8  10        0.05        0.39      0.94 o 
  -1  -8  10        0.23        0.73      1.22 o 
   0  -8  10        0.07        1.39      2.26 o 
   1  -8  10        0.23       -0.82      1.28 o 
   2  -8  10       71.53       80.25      3.58 o 
   3  -8  10        2.05        1.52      1.33 o 
   4  -8  10       11.69       10.23      1.40 o 
   5  -8  10       19.40       22.93      2.25 o 
  -5  -7  10        2.79        4.74      0.89 o 
  -4  -7  10        0.71        0.94      0.75 o 
  -3  -7  10        1.35        2.45      0.77 o 
  -2  -7  10       47.66       51.91      1.78 o 
  -1  -7  10       32.60       32.57      1.72 o 
   0  -7  10        7.00        6.61      1.71 o 
   1  -7  10        1.38       -0.39      0.92 o 
   2  -7  10       76.51       80.97      2.69 o 
   3  -7  10        8.02        8.13      1.04 o 
   4  -7  10        0.25        0.50      0.84 o 
   5  -7  10        1.12        1.59      0.96 o 
   6  -7  10        0.14        1.43      0.96 o 
  -6  -6  10        5.36        4.51      0.87 o 
  -5  -6  10       14.20       13.94      1.07 o 
  -4  -6  10        9.39        7.94      0.90 o 
  -3  -6  10        9.47       14.35      1.15 o 
  -2  -6  10        0.58        0.18      0.66 o 
  -1  -6  10        0.03       -0.27      0.64 o 
   0  -6  10        0.14       -0.67      0.67 o 
   1  -6  10        0.01        0.59      0.66 o 
   2  -6  10        4.33        1.65      0.79 o 
   3  -6  10       52.83       63.76      1.96 o 
   4  -6  10        0.17        0.99      0.79 o 
   5  -6  10       16.17       17.80      1.26 o 
   6  -6  10        0.00       -0.77      0.77 o 
   7  -6  10        1.76        2.38      0.96 o 
  -7  -5  10        0.02        0.05      0.60 o 
  -6  -5  10        0.75       -0.22      0.60 o 
  -5  -5  10        5.84        4.38      0.80 o 
  -4  -5  10       38.26       35.52      1.45 o 
  -3  -5  10       82.42       83.36      2.11 o 
  -2  -5  10       23.16       23.80      1.18 o 
  -1  -5  10       25.40       20.66      0.96 o 
   0  -5  10        2.08        0.93      0.50 o 
   1  -5  10       18.06       17.75      0.93 o 
   2  -5  10        0.98       -0.68      0.75 o 
   3  -5  10      107.80      104.89      2.43 o 
   4  -5  10       13.68       16.46      1.12 o 
   5  -5  10        0.23        1.50      0.77 o 
   6  -5  10        0.92        2.34      1.03 o 
   7  -5  10       16.36       15.21      1.35 o 
   8  -5  10        0.87        0.24      0.96 o 
  -7  -4  10       10.72       10.35      0.94 o 
  -6  -4  10       33.74       38.88      1.26 o 
  -5  -4  10       89.12       90.53      2.22 o 
  -4  -4  10      103.06      107.41      2.43 o 
  -3  -4  10      110.82       96.39      2.26 o 
  -2  -4  10       55.98       48.55      1.36 o 
  -1  -4  10       25.42       27.01      0.95 o 
   0  -4  10       93.74       80.03      1.57 o 
   1  -4  10        0.63       -0.46      0.46 o 
   2  -4  10       87.26       96.74      1.91 o 
   3  -4  10       12.91        9.39      0.87 o 
   4  -4  10        2.37        0.39      0.79 o 
   5  -4  10       15.28       17.49      1.40 o 
   6  -4  10       56.20       51.96      1.79 o 
   7  -4  10        0.10       -0.87      0.87 o 
   8  -4  10        7.82        6.14      1.44 o 
   9  -4  10       17.39       19.98      1.99 o 
  -8  -3  10        5.88        9.16      1.69 o 
  -7  -3  10      130.77      141.73      3.35 o 
  -6  -3  10       56.23       62.27      1.60 o 
  -5  -3  10       78.41       76.84      2.02 o 
  -4  -3  10      168.02      162.55      3.09 o 
  -3  -3  10      103.09      106.88      2.35 o 
  -2  -3  10       13.58       12.31      0.68 o 
  -1  -3  10        9.55       12.45      0.68 o 
   0  -3  10      119.11      117.80      1.96 o 
   1  -3  10      613.28      576.95      7.19 o 
   2  -3  10        2.49        4.25      0.62 o 
   3  -3  10       20.61       21.17      1.05 o 
   4  -3  10        7.60        3.85      0.79 o 
   5  -3  10        5.69        3.91      0.73 o 
   6  -3  10       28.81       28.37      1.30 o 
   7  -3  10       19.91       19.52      1.38 o 
   8  -3  10        0.08       -0.15      1.18 o 
   9  -3  10        0.03       -0.41      1.25 o 
  -8  -2  10        2.40        3.97      1.14 o 
  -7  -2  10        1.70        2.37      0.88 o 
  -6  -2  10      146.62      158.75      3.53 o 
  -5  -2  10        3.72        3.46      0.55 o 
  -4  -2  10       14.04       12.38      0.89 o 
  -3  -2  10        9.66        8.04      0.66 o 
  -2  -2  10       44.80       35.84      1.01 o 
  -1  -2  10       93.04       92.75      1.76 o 
   0  -2  10       12.56       12.93      0.74 o 
   1  -2  10       10.55        4.79      0.59 o 
   2  -2  10       34.58       35.11      1.03 o 
   3  -2  10       61.11       68.12      1.56 o 
   4  -2  10      102.79      119.61      2.43 o 
   5  -2  10      193.00      200.60      3.18 o 
   6  -2  10      139.36      130.32      2.44 o 
   7  -2  10       68.99       69.60      2.00 o 
   8  -2  10        0.36        1.77      1.13 o 
   9  -2  10       46.05       51.51      2.65 o 
  10  -2  10        0.12       -0.46      1.20 o 
  -9  -1  10        3.14        3.55      1.24 o 
  -8  -1  10       13.03       13.11      1.04 o 
  -7  -1  10       17.03       16.71      1.03 o 
  -6  -1  10       44.60       52.82      1.88 o 
  -5  -1  10        6.97        7.39      0.91 o 
  -4  -1  10       31.05       27.82      0.87 o 
  -3  -1  10      596.94      587.77      6.58 o 
  -2  -1  10       72.91       68.91      1.43 o 
  -1  -1  10      156.48      141.77      2.26 o 
   0  -1  10        9.71        8.09      0.53 o 
   1  -1  10       14.01       14.14      0.64 o 
   2  -1  10       98.77       90.17      1.60 o 
   3  -1  10       37.74       34.74      1.09 o 
   4  -1  10      106.14       99.48      1.93 o 
   5  -1  10      115.27      114.47      2.15 o 
   6  -1  10        8.13        9.71      0.76 o 
   7  -1  10       37.01       30.63      1.79 o 
   8  -1  10       42.37       44.10      1.90 o 
   9  -1  10       14.87       14.45      1.28 o 
  10  -1  10        4.43        6.11      1.40 o 
  -9   0  10        0.04       -0.10      0.72 o 
  -8   0  10       24.96       29.38      1.38 o 
  -7   0  10        8.99        8.36      0.84 o 
  -6   0  10        0.56        0.45      0.60 o 
  -5   0  10       19.96       20.57      1.17 o 
  -4   0  10       99.86       92.45      1.76 o 
  -3   0  10      226.73      213.68      2.75 o 
  -2   0  10       65.04       62.69      1.34 o 
  -1   0  10        9.87       12.81      0.54 o 
   0   0  10       40.42       47.46      1.15 o 
   1   0  10       76.63       85.65      1.49 o 
   2   0  10       44.49       38.67      1.08 o 
   3   0  10       18.43       20.65      0.75 o 
   4   0  10       25.66       20.11      0.85 o 
   5   0  10      322.79      332.13      4.48 o 
   6   0  10        8.24        7.76      0.69 o 
   7   0  10       20.92       19.56      1.21 o 
   8   0  10        6.64        9.19      1.06 o 
   9   0  10        9.36       11.48      1.57 o 
  10   0  10        2.65        1.91      0.93 o 
  -9   1  10       20.01       22.33      1.26 o 
  -8   1  10        0.07        0.91      0.72 o 
  -7   1  10       20.84       23.03      1.14 o 
  -6   1  10      130.83      125.97      2.61 o 
  -5   1  10       22.04       23.74      0.97 o 
  -4   1  10        2.13        1.54      0.52 o 
  -3   1  10      111.95      109.44      2.10 o 
  -2   1  10       19.14       20.35      0.83 o 
  -1   1  10       14.50       17.33      0.61 o 
   0   1  10       88.38       92.69      1.66 o 
   1   1  10       13.39       15.21      0.68 o 
   2   1  10        2.60        2.27      0.39 o 
   3   1  10        8.75        9.08      0.56 o 
   4   1  10       93.26       89.72      1.70 o 
   5   1  10        5.16        6.59      0.61 o 
   6   1  10      258.92      249.97      4.03 o 
   7   1  10        9.60        9.27      0.98 o 
   8   1  10        0.97        0.28      0.74 o 
   9   1  10       28.15       29.52      1.52 o 
  10   1  10        1.86        1.67      0.89 o 
  -9   2  10        0.16        0.88      0.75 o 
  -8   2  10      169.03      180.09      3.52 o 
  -7   2  10       47.76       47.08      1.61 o 
  -6   2  10        7.70        8.00      0.80 o 
  -5   2  10        2.37        2.72      0.54 o 
  -4   2  10      113.61      108.40      1.91 o 
  -3   2  10        4.92        6.78      0.57 o 
  -2   2  10        0.20        0.10      0.34 o 
  -1   2  10        0.68        0.43      0.30 o 
   0   2  10      101.91      102.30      1.39 o 
   1   2  10       12.57       11.80      0.50 o 
   2   2  10        2.19        2.41      0.36 o 
   3   2  10      315.85      312.27      3.77 o 
   4   2  10       47.50       41.95      1.02 o 
   5   2  10      418.88      401.13      5.07 o 
   6   2  10       36.89       33.55      1.47 o 
   7   2  10      121.91      127.67      2.95 o 
   8   2  10       22.45       22.50      1.28 o 
   9   2  10        0.51        0.58      0.78 o 
  10   2  10       36.29       37.09      1.75 o 
  -9   3  10        2.92        5.32      1.05 o 
  -8   3  10       74.91       87.25      2.33 o 
  -7   3  10       25.36       28.07      1.39 o 
  -6   3  10        0.04       -0.47      0.47 o 
  -5   3  10        9.70        5.64      0.62 o 
  -4   3  10        0.94        1.29      0.46 o 
  -3   3  10       18.85       19.67      0.88 o 
  -2   3  10       88.27       79.40      1.53 o 
  -1   3  10        7.08        7.81      0.50 o 
   0   3  10      658.18      643.21      7.61 o 
   1   3  10      316.33      313.63      3.49 o 
   2   3  10       83.02       79.08      1.66 o 
   3   3  10       80.81       80.50      1.28 o 
   4   3  10       12.25       12.21      0.70 o 
   5   3  10        2.03        0.13      0.43 o 
   6   3  10        8.79        8.92      0.85 o 
   7   3  10        1.62        0.44      0.66 o 
   8   3  10        0.99        0.23      0.67 o 
   9   3  10        0.48        1.90      0.76 o 
  10   3  10        0.01        0.08      1.12 o 
  -9   4  10        0.23       -0.85      0.85 o 
  -8   4  10        2.06        1.75      0.96 o 
  -7   4  10        0.00       -0.73      0.73 o 
  -6   4  10        4.98        5.23      0.65 o 
  -5   4  10       12.27        9.94      0.71 o 
  -4   4  10      142.91      121.68      2.10 o 
  -3   4  10       11.62       12.43      0.69 o 
  -2   4  10       37.00       39.29      1.01 o 
  -1   4  10        0.20        0.56      0.37 o 
   0   4  10      310.88      314.66      3.52 o 
   1   4  10       68.45       74.14      1.37 o 
   2   4  10        4.89        5.37      0.65 o 
   3   4  10       53.57       51.67      1.27 o 
   4   4  10        5.14        5.37      0.46 o 
   5   4  10       61.18       68.15      1.62 o 
   6   4  10        5.09        6.33      0.80 o 
   7   4  10       36.08       39.26      1.45 o 
   8   4  10       38.68       37.98      1.78 o 
   9   4  10        0.79        0.34      0.83 o 
  10   4  10        0.95        0.67      0.71 o 
  -8   5  10        0.64        1.41      0.87 o 
  -7   5  10        5.99        8.01      1.07 o 
  -6   5  10       15.59       16.89      0.96 o 
  -5   5  10        7.49        7.76      0.75 o 
  -4   5  10        0.45        0.21      0.54 o 
  -3   5  10       19.11       10.00      0.73 o 
  -2   5  10      155.10      161.39      2.29 o 
  -1   5  10       84.01       89.99      1.66 o 
   0   5  10      571.05      552.13      6.14 o 
   1   5  10      162.34      161.14      2.40 o 
   2   5  10       12.97       14.20      0.74 o 
   3   5  10       42.94       35.84      0.95 o 
   4   5  10       68.29       72.29      1.54 o 
   5   5  10       13.03       17.40      0.84 o 
   6   5  10        6.96        9.35      0.68 o 
   7   5  10        8.84        7.63      0.79 o 
   8   5  10       24.21       29.90      1.34 o 
   9   5  10       62.04       60.48      1.87 o 
  10   5  10        0.10        0.15      0.76 o 
  -8   6  10        0.04       -0.15      0.91 o 
  -7   6  10        6.39        5.85      0.88 o 
  -6   6  10        0.96       -0.17      0.76 o 
  -5   6  10        9.40       10.32      1.16 o 
  -4   6  10       65.84       69.67      1.74 o 
  -3   6  10       34.51       32.28      1.20 o 
  -2   6  10        9.98       14.05      0.72 o 
  -1   6  10       21.75       19.26      0.80 o 
   0   6  10      341.23      314.68      4.84 o 
   1   6  10       19.51       20.53      0.78 o 
   2   6  10       17.59       10.68      0.54 o 
   3   6  10        4.87        4.66      0.55 o 
   4   6  10        2.35        1.35      0.72 o 
   5   6  10       14.24        9.79      1.06 o 
   6   6  10        2.75        3.29      0.56 o 
   7   6  10       15.18       14.75      0.94 o 
   8   6  10        0.66        0.57      0.74 o 
   9   6  10       21.25       18.02      1.07 o 
  10   6  10       47.85       41.34      1.94 o 
  -8   7  10        2.09        0.46      0.98 o 
  -7   7  10        0.37       -0.52      0.71 o 
  -6   7  10       12.11        9.93      1.06 o 
  -5   7  10        0.62        2.95      0.70 o 
  -4   7  10        4.20        4.76      0.69 o 
  -3   7  10       13.53       12.95      0.85 o 
  -2   7  10       83.91       73.73      3.24 o 
  -1   7  10       40.72       43.30      1.23 o 
   0   7  10      327.44      299.78      4.02 o 
   1   7  10      484.58      472.45      5.82 o 
   2   7  10        5.94        7.02      0.54 o 
   3   7  10       69.50       59.98      1.78 o 
   4   7  10       50.40       39.43      1.22 o 
   5   7  10       47.69       37.90      1.39 o 
   6   7  10        5.30        3.32      0.67 o 
   7   7  10        0.13       -0.58      0.58 o 
   8   7  10        6.07        5.05      0.76 o 
   9   7  10        0.27        0.60      0.78 o 
  -7   8  10       13.53       13.42      1.14 o 
  -6   8  10        3.47        3.67      0.79 o 
  -5   8  10       36.23       40.95      1.48 o 
  -4   8  10        3.07        4.06      0.72 o 
  -3   8  10        4.65        5.43      1.08 o 
  -2   8  10       64.23       65.99      2.66 o 
  -1   8  10        8.27        9.73      0.81 o 
   0   8  10        0.17       -0.45      0.45 o 
   1   8  10       86.10       81.34      1.61 o 
   2   8  10       17.89       14.13      0.96 o 
   3   8  10        7.26        9.90      1.37 o 
   4   8  10        8.28        9.22      0.82 o 
   5   8  10        5.16        5.42      0.89 o 
   6   8  10       12.36        9.96      0.83 o 
   7   8  10        0.78       -0.40      0.62 o 
   8   8  10       14.08       12.99      0.90 o 
   9   8  10       11.66       12.39      1.14 o 
  -7   9  10        4.88        5.28      1.14 o 
  -6   9  10        4.26        6.80      0.94 o 
  -5   9  10       59.36       63.08      1.96 o 
  -4   9  10        1.60        2.84      0.75 o 
  -3   9  10        0.88        1.89      0.65 o 
  -2   9  10       23.30       23.46      1.11 o 
  -1   9  10        1.15        1.04      0.54 o 
   0   9  10       30.47       28.54      1.20 o 
   1   9  10       31.95       30.92      1.20 o 
   2   9  10       11.26       13.92      1.26 o 
   3   9  10        0.11        0.55      0.64 o 
   4   9  10        2.42       -0.03      0.62 o 
   5   9  10       24.80       27.84      1.27 o 
   6   9  10        0.16       -0.59      0.59 o 
   7   9  10       69.47       70.24      1.90 o 
   8   9  10        0.55        0.27      1.16 o 
  -6  10  10       33.66       28.17      1.46 o 
  -5  10  10       28.70       32.27      1.55 o 
  -4  10  10        0.95        1.31      0.80 o 
  -3  10  10        9.13        7.26      1.05 o 
  -2  10  10        0.12       -0.37      1.04 o 
  -1  10  10        5.97        9.63      1.01 o 
   0  10  10        3.92        8.41      1.01 o 
   1  10  10        1.22        1.95      0.75 o 
   2  10  10        5.22        7.17      1.24 o 
   3  10  10        5.27        4.85      1.05 o 
   4  10  10       14.10       11.56      0.97 o 
   5  10  10       11.41       12.43      0.95 o 
   6  10  10       20.11       20.54      1.34 o 
   7  10  10       29.29       27.20      1.58 o 
  -5  11  10        0.28        0.06      0.84 o 
  -4  11  10        1.63        2.01      0.83 o 
  -3  11  10        4.87        2.91      0.96 o 
  -2  11  10        2.78        3.73      0.93 o 
  -1  11  10        6.00        6.12      1.33 o 
   0  11  10        0.08       -0.24      0.93 o 
   1  11  10        2.05        0.98      0.79 o 
   2  11  10        0.45       -0.52      0.69 o 
   3  11  10        4.53        3.72      0.91 o 
   4  11  10       25.72       27.65      1.36 o 
   5  11  10       19.05       23.78      1.24 o 
   6  11  10        0.09       -0.64      0.64 o 
  -3  12  10        0.01       -0.16      1.01 o 
  -2  12  10       10.19        9.41      1.56 o 
  -1  12  10        7.77        9.37      1.49 o 
   0  12  10       19.67       21.80      1.82 o 
   1  12  10        0.02       -0.77      0.77 o 
   2  12  10       46.75       55.89      2.12 o 
   3  12  10       49.64       56.52      2.02 o 
   4  12  10       34.46       43.40      1.74 o 
   5  12  10        4.74        3.99      0.84 o 
  -1  13  10        1.16        0.63      1.21 o 
   0  13  10        1.26        2.01      1.35 o 
   1  13  10       29.32       32.62      3.03 o 
   2  13  10        2.61        2.56      1.29 o 
   3  13  10        8.28       11.10      2.10 o 
  -2  -8  11        7.30        7.31      1.54 o 
  -1  -8  11       11.06        9.75      1.63 o 
   0  -8  11       22.14       24.22      2.22 o 
   1  -8  11        1.56       -0.13      1.38 o 
   2  -8  11       12.14       11.25      1.82 o 
   3  -8  11        5.89        7.30      1.26 o 
   4  -8  11        4.95        5.61      1.28 o 
  -4  -7  11       23.83       22.71      1.47 o 
  -3  -7  11       20.65       22.28      1.30 o 
  -2  -7  11       12.34       12.67      1.33 o 
  -1  -7  11        0.73       -0.36      1.17 o 
   0  -7  11        1.78        1.38      1.27 o 
   1  -7  11        2.76        4.27      1.43 o 
   2  -7  11       24.54       30.91      1.84 o 
   3  -7  11        4.86        4.76      1.16 o 
   4  -7  11       27.09       26.23      1.54 o 
   5  -7  11       48.29       66.10      2.30 o 
   6  -7  11        0.34        1.26      0.96 o 
  -5  -6  11       64.42       77.16      2.22 o 
  -4  -6  11        3.07        2.86      0.82 o 
  -3  -6  11        0.13        0.45      0.69 o 
  -2  -6  11       10.09       13.22      1.06 o 
  -1  -6  11        2.54        2.49      0.74 o 
   0  -6  11        2.35        2.66      1.21 o 
   1  -6  11        1.14        0.58      0.88 o 
   2  -6  11        2.68        2.07      0.82 o 
   3  -6  11       32.80       30.96      1.79 o 
   4  -6  11       45.27       59.64      2.09 o 
   5  -6  11       10.44        8.59      1.61 o 
   6  -6  11        5.45        3.79      1.03 o 
   7  -6  11        0.86        0.10      1.06 o 
  -6  -5  11        1.66        1.63      0.73 o 
  -5  -5  11       13.99       10.95      1.04 o 
  -4  -5  11        0.02       -0.35      0.66 o 
  -3  -5  11       79.37       83.56      2.21 o 
  -2  -5  11        0.02       -0.09      0.61 o 
  -1  -5  11        9.73        7.12      1.23 o 
   0  -5  11        2.63        4.34      0.92 o 
   1  -5  11       18.66       21.53      1.16 o 
   2  -5  11       19.11       20.86      1.29 o 
   3  -5  11        3.17        0.70      0.99 o 
   4  -5  11       19.41       21.90      1.27 o 
   5  -5  11        6.89        7.82      0.99 o 
   6  -5  11        0.18       -0.97      0.97 o 
   7  -5  11       14.16       15.53      1.50 o 
   8  -5  11        0.07        2.26      1.32 o 
  -7  -4  11        0.26       -0.46      0.70 o 
  -6  -4  11        0.17       -0.03      0.57 o 
  -5  -4  11        0.04       -0.75      1.07 o 
  -4  -4  11       11.10       11.89      1.00 o 
  -3  -4  11       17.31       18.81      1.10 o 
  -2  -4  11        4.92        5.03      0.97 o 
  -1  -4  11        9.83        6.91      0.70 o 
   0  -4  11        0.67        0.04      0.47 o 
   1  -4  11       18.95       21.32      1.08 o 
   2  -4  11       14.81       13.64      0.97 o 
   3  -4  11       12.91       10.72      1.93 o 
   4  -4  11       10.43       12.09      1.05 o 
   5  -4  11        2.93        3.18      0.82 o 
   6  -4  11        1.49        2.69      0.84 o 
   7  -4  11        1.65        0.05      0.91 o 
   8  -4  11        1.70        1.12      1.29 o 
  -7  -3  11       83.62       88.94      4.08 o 
  -6  -3  11       30.60       33.49      1.28 o 
  -5  -3  11       40.68       40.51      1.85 o 
  -4  -3  11       20.12       18.82      1.08 o 
  -3  -3  11        0.09        0.17      0.70 o 
  -2  -3  11      207.99      185.61      3.01 o 
  -1  -3  11      143.68      146.34      2.29 o 
   0  -3  11        4.27        6.54      0.62 o 
   1  -3  11       19.09       15.03      0.88 o 
   2  -3  11       12.99        8.25      1.07 o 
   3  -3  11       34.23       23.81      1.14 o 
   4  -3  11      126.99      127.76      2.71 o 
   5  -3  11        4.90        1.26      0.71 o 
   6  -3  11        0.09       -0.51      0.77 o 
   7  -3  11       28.88       31.96      3.86 o 
   8  -3  11        0.22       -0.05      1.14 o 
   9  -3  11       32.89       31.60      2.31 o 
  -8  -2  11       29.04       28.18      1.35 o 
  -7  -2  11       29.39       28.65      2.47 o 
  -6  -2  11       25.46       27.78      1.48 o 
  -5  -2  11       19.35       19.03      0.87 o 
  -4  -2  11       11.97       11.68      1.06 o 
  -3  -2  11      165.03      159.42      2.68 o 
  -2  -2  11      103.30       90.57      1.67 o 
  -1  -2  11       19.33       16.99      0.83 o 
   0  -2  11       57.88       59.81      1.47 o 
   1  -2  11      274.36      263.65      4.20 o 
   2  -2  11        9.82       15.89      1.27 o 
   3  -2  11      186.64      180.26      3.26 o 
   4  -2  11      258.98      235.49      3.96 o 
   5  -2  11       19.54       19.75      1.74 o 
   6  -2  11       59.43       54.14      1.75 o 
   7  -2  11        0.57        1.58      0.89 o 
   8  -2  11       22.85       26.79      4.00 o 
   9  -2  11        8.52        4.28      2.32 o 
  -8  -1  11        0.77       -0.59      0.72 o 
  -7  -1  11       21.81       22.17      1.18 o 
  -6  -1  11       16.45       18.20      1.31 o 
  -5  -1  11        3.39        3.89      0.85 o 
  -4  -1  11       15.00       11.52      0.75 o 
  -3  -1  11      198.98      196.15      2.74 o 
  -2  -1  11       29.22       32.76      1.08 o 
  -1  -1  11        5.38        6.31      0.61 o 
   0  -1  11        0.80       -0.42      0.42 o 
   1  -1  11        0.73        0.60      0.47 o 
   2  -1  11        2.14       -0.08      0.45 o 
   3  -1  11      395.58      372.22      4.97 o 
   4  -1  11       35.35       28.97      1.12 o 
   5  -1  11       19.12       16.90      0.92 o 
   6  -1  11       40.43       38.48      1.34 o 
   7  -1  11      191.14      193.53      3.63 o 
   8  -1  11        0.01        0.06      1.04 o 
   9  -1  11       24.71       28.85      3.70 o 
  10  -1  11        0.01       -1.17      1.17 o 
  -8   0  11        2.49        3.10      0.81 o 
  -7   0  11        4.61        5.94      0.84 o 
  -6   0  11       19.28       18.62      1.08 o 
  -5   0  11       13.82       13.96      1.67 o 
  -4   0  11      131.84      130.98      2.58 o 
  -3   0  11      113.48      111.85      1.82 o 
  -2   0  11      437.82      420.25      5.37 o 
  -1   0  11       25.89       24.29      0.95 o 
   0   0  11       33.56       34.12      1.05 o 
   1   0  11        9.31       11.45      0.61 o 
   2   0  11       54.78       58.72      1.47 o 
   3   0  11       43.36       39.26      1.19 o 
   4   0  11        7.33        2.97      0.57 o 
   5   0  11       33.38       37.63      1.24 o 
   6   0  11       26.79       25.10      1.49 o 
   7   0  11       60.87       58.64      2.13 o 
   8   0  11       54.98       64.14      3.25 o 
   9   0  11       18.23       18.04      1.38 o 
  10   0  11       33.11       37.17      2.17 o 
  -8   1  11       66.40       74.30      2.13 o 
  -7   1  11        3.09        5.24      1.11 o 
  -6   1  11        0.10        1.46      0.83 o 
  -5   1  11       25.44       26.28      1.23 o 
  -4   1  11      414.06      419.50      5.38 o 
  -3   1  11       15.10       14.28      0.90 o 
  -2   1  11       88.31       82.72      1.49 o 
  -1   1  11       22.33       19.10      0.72 o 
   0   1  11        2.11        1.52      0.47 o 
   1   1  11        1.64        1.10      0.49 o 
   2   1  11        2.46        0.79      0.43 o 
   3   1  11       64.88       67.15      1.47 o 
   4   1  11        1.42       -0.30      0.49 o 
   5   1  11       93.41      100.69      1.93 o 
   6   1  11       39.25       43.88      1.89 o 
   7   1  11       12.83       11.93      1.08 o 
   8   1  11        0.38        1.55      0.85 o 
   9   1  11       22.09       20.55      1.50 o 
  10   1  11       29.73       27.32      1.62 o 
  -8   2  11       17.42       18.13      1.20 o 
  -7   2  11        4.86        6.11      0.87 o 
  -6   2  11       42.91       38.86      1.72 o 
  -5   2  11      210.32      198.79      3.15 o 
  -4   2  11       51.79       48.82      1.32 o 
  -3   2  11      133.29      131.25      2.21 o 
  -2   2  11      441.08      409.35      5.22 o 
  -1   2  11      143.21      136.32      2.32 o 
   0   2  11       35.55       37.54      0.84 o 
   1   2  11      185.13      195.29      2.41 o 
   2   2  11      369.80      364.89      4.28 o 
   3   2  11       49.85       46.84      1.23 o 
   4   2  11      309.79      299.68      4.04 o 
   5   2  11        2.40        2.99      0.57 o 
   6   2  11        0.46        0.71      0.74 o 
   7   2  11       36.90       33.63      1.56 o 
   8   2  11        0.45        1.11      0.79 o 
   9   2  11        5.14        2.56      0.88 o 
  10   2  11        0.18       -0.06      1.06 o 
  -8   3  11       20.04       22.01      1.48 o 
  -7   3  11       92.41      106.42      2.92 o 
  -6   3  11        4.26        1.95      0.68 o 
  -5   3  11        0.01       -0.56      0.56 o 
  -4   3  11       29.88       27.95      1.14 o 
  -3   3  11      127.08      116.57      2.06 o 
  -2   3  11       15.50       16.42      0.77 o 
  -1   3  11      115.80      115.87      1.83 o 
   0   3  11       21.49       20.15      0.74 o 
   1   3  11      258.16      244.19      3.11 o 
   2   3  11      360.37      342.47      4.05 o 
   3   3  11      483.73      470.62      5.31 o 
   4   3  11       13.71       11.05      0.60 o 
   5   3  11       10.57        9.73      0.67 o 
   6   3  11       34.82       34.80      1.50 o 
   7   3  11       25.15       25.30      1.34 o 
   8   3  11       43.87       43.18      1.73 o 
   9   3  11        0.01       -0.21      0.73 o 
  10   3  11        5.90        5.53      0.96 o 
  -8   4  11        0.25        0.09      0.85 o 
  -7   4  11        2.02        1.32      0.98 o 
  -6   4  11        1.45        0.92      0.63 o 
  -5   4  11       11.17       11.18      0.83 o 
  -4   4  11       36.73       31.93      1.09 o 
  -3   4  11        0.59       -0.48      0.48 o 
  -2   4  11       94.93       93.73      2.05 o 
  -1   4  11      103.90      101.12      1.69 o 
   0   4  11        0.35        0.24      0.44 o 
   1   4  11      163.84      157.95      2.44 o 
   2   4  11      236.73      222.93      3.13 o 
   3   4  11       56.83       48.74      1.18 o 
   4   4  11       15.14       13.85      0.67 o 
   5   4  11       32.52       32.92      1.57 o 
   6   4  11       16.53       18.73      1.12 o 
   7   4  11        1.68        1.04      1.09 o 
   8   4  11        2.42        3.35      0.84 o 
   9   4  11        8.25        7.11      0.93 o 
  10   4  11        2.15        2.23      0.83 o 
  -8   5  11        6.04        6.14      1.11 o 
  -7   5  11       10.22       15.60      1.30 o 
  -6   5  11       12.75       12.10      1.04 o 
  -5   5  11       13.03       11.55      1.95 o 
  -4   5  11        9.86        8.00      0.76 o 
  -3   5  11       80.82       57.96      1.59 o 
  -2   5  11       55.47       61.41      1.57 o 
  -1   5  11        3.55        5.42      0.55 o 
   0   5  11      255.57      237.51      3.34 o 
   1   5  11      287.34      272.64      3.69 o 
   2   5  11       23.63       24.31      0.90 o 
   3   5  11        4.72        4.28      0.49 o 
   4   5  11       20.88       20.10      0.93 o 
   5   5  11       64.89       63.97      2.34 o 
   6   5  11        0.90        1.06      0.79 o 
   7   5  11       17.01       16.94      1.06 o 
   8   5  11        2.97        4.46      0.80 o 
   9   5  11       63.35       71.64      2.40 o 
  10   5  11        7.31       10.04      1.46 o 
  -8   6  11        8.83        9.24      1.51 o 
  -7   6  11        0.44        0.29      0.90 o 
  -6   6  11        9.35        8.68      1.02 o 
  -5   6  11       27.70       31.03      1.31 o 
  -4   6  11       27.11       21.71      1.07 o 
  -3   6  11       16.93       13.54      1.21 o 
  -2   6  11       83.36       81.76      1.89 o 
  -1   6  11        7.56        8.25      0.65 o 
   0   6  11       10.49        9.83      0.69 o 
   1   6  11       11.23       13.15      0.73 o 
   2   6  11      136.79      138.34      2.21 o 
   3   6  11        1.64        2.14      0.54 o 
   4   6  11       72.83       73.54      2.00 o 
   5   6  11       24.09       26.70      1.46 o 
   6   6  11       37.36       39.42      1.52 o 
   7   6  11       15.76       15.52      1.03 o 
   8   6  11        2.10        2.66      0.78 o 
   9   6  11       20.30       20.22      1.18 o 
  -7   7  11        4.11        4.47      1.07 o 
  -6   7  11       21.83       19.75      1.14 o 
  -5   7  11        2.90        4.03      0.75 o 
  -4   7  11        2.37        4.25      0.70 o 
  -3   7  11        1.06        1.04      0.60 o 
  -2   7  11        1.06        0.91      0.56 o 
  -1   7  11       16.36       12.83      0.81 o 
   0   7  11       68.41       59.98      1.43 o 
   1   7  11       42.11       47.71      1.52 o 
   2   7  11        0.17        0.12      0.53 o 
   3   7  11       33.83       26.79      1.29 o 
   4   7  11       10.03        8.01      0.82 o 
   5   7  11        0.16        0.12      0.61 o 
   6   7  11       43.80       43.50      1.54 o 
   7   7  11        0.84        1.45      0.70 o 
   8   7  11       16.32       18.62      1.12 o 
   9   7  11        7.58        5.38      0.85 o 
  -7   8  11        3.00        2.87      0.95 o 
  -6   8  11        7.75       10.63      1.01 o 
  -5   8  11        2.49        3.16      0.77 o 
  -4   8  11        6.61        9.31      0.87 o 
  -3   8  11        0.34        1.64      0.62 o 
  -2   8  11        0.41        0.49      0.60 o 
  -1   8  11        0.03       -0.53      0.53 o 
   0   8  11       56.24       50.30      1.33 o 
   1   8  11        0.10       -0.54      0.54 o 
   2   8  11        2.16        0.48      0.65 o 
   3   8  11       23.14       21.36      1.50 o 
   4   8  11       12.67       12.87      0.97 o 
   5   8  11        1.45        1.11      0.65 o 
   6   8  11        0.62        0.55      0.64 o 
   7   8  11       50.28       51.61      1.69 o 
   8   8  11       12.25       10.00      1.20 o 
   9   8  11       14.94       15.41      2.87 o 
  -6   9  11        8.49        7.06      0.99 o 
  -5   9  11        0.32        3.24      0.87 o 
  -4   9  11        0.08        0.04      0.71 o 
  -3   9  11        1.43        1.96      0.70 o 
  -2   9  11        0.37       -0.08      0.59 o 
  -1   9  11       42.78       47.36      1.52 o 
   0   9  11        0.04       -0.04      0.60 o 
   1   9  11       12.73       10.92      1.15 o 
   2   9  11        4.53        1.31      0.70 o 
   3   9  11        2.55        5.39      0.89 o 
   4   9  11       58.52       55.92      2.48 o 
   5   9  11       43.26       36.71      1.49 o 
   6   9  11       12.95       10.09      0.92 o 
   7   9  11        0.59        2.16      0.73 o 
   8   9  11       60.48       70.83      2.48 o 
  -5  10  11       21.92       23.35      1.34 o 
  -4  10  11        3.11        5.92      0.94 o 
  -3  10  11        1.50        1.14      0.76 o 
  -2  10  11        3.64        3.59      0.73 o 
  -1  10  11       25.19       27.77      1.48 o 
   0  10  11        4.63        5.54      0.93 o 
   1  10  11        3.73        3.33      0.87 o 
   2  10  11        2.27        1.20      0.75 o 
   3  10  11        0.00        0.33      0.70 o 
   4  10  11        0.41        0.40      0.83 o 
   5  10  11        7.44        6.18      0.87 o 
   6  10  11        2.60        2.16      0.76 o 
   7  10  11       14.15       15.67      1.09 o 
  -4  11  11        0.58        2.60      1.02 o 
  -3  11  11        0.65        0.46      0.92 o 
  -2  11  11        3.34        2.60      0.93 o 
  -1  11  11        0.77        1.57      1.15 o 
   0  11  11        7.56       11.00      1.39 o 
   1  11  11        4.52        5.04      0.94 o 
   2  11  11        8.41       10.35      1.05 o 
   3  11  11        2.07        3.12      0.83 o 
   4  11  11        2.06        0.72      0.76 o 
   5  11  11        2.69        3.68      1.19 o 
   6  11  11        3.71        4.70      1.14 o 
  -3  12  11        9.64       12.12      1.72 o 
  -2  12  11        0.70        0.49      1.14 o 
  -1  12  11        0.24       -0.11      1.18 o 
   0  12  11        0.00        0.08      1.08 o 
   1  12  11        0.17       -0.51      1.11 o 
   2  12  11        7.20        9.93      1.18 o 
   3  12  11       23.25       28.87      1.57 o 
   4  12  11        6.58        5.19      0.98 o 
   0  13  11        0.07       -0.73      1.20 o 
   1  13  11        3.00        0.73      1.30 o 
   1  -8  12        1.06        1.41      1.44 o 
  -3  -7  12        0.50        1.93      1.57 o 
  -2  -7  12        4.67        5.49      1.47 o 
  -1  -7  12        1.69        1.30      1.32 o 
   0  -7  12       11.02       15.32      4.30 o 
   1  -7  12        0.83       -0.07      1.17 o 
   2  -7  12        1.96        1.65      1.06 o 
   3  -7  12       16.29       19.93      1.98 o 
   4  -7  12        2.21        6.60      1.79 o 
  -4  -6  12       45.32       54.05      2.80 o 
  -3  -6  12        5.96        7.75      0.97 o 
  -2  -6  12       37.70       33.22      1.75 o 
  -1  -6  12        5.56        6.21      1.44 o 
   0  -6  12       12.49        9.34      1.53 o 
   1  -6  12        9.84       13.03      1.33 o 
   2  -6  12        7.01        9.61      1.30 o 
   3  -6  12        1.28        2.33      0.91 o 
   4  -6  12        0.00       -0.82      0.92 o 
   5  -6  12        6.38        7.58      1.15 o 
   6  -6  12        5.13        6.95      1.16 o 
  -5  -5  12       60.37       72.93      2.20 o 
  -4  -5  12       10.79        8.11      0.99 o 
  -3  -5  12        0.06        0.81      0.75 o 
  -2  -5  12        4.91        4.43      0.93 o 
  -1  -5  12       98.87      103.11      3.40 o 
   0  -5  12       21.19       25.75      1.27 o 
   1  -5  12       29.18       26.19      1.30 o 
   2  -5  12        4.70        5.10      0.88 o 
   3  -5  12        9.12        5.52      1.05 o 
   4  -5  12        1.24        1.24      0.87 o 
   5  -5  12        7.51        3.53      0.95 o 
   6  -5  12        0.00       -0.49      0.83 o 
   7  -5  12        0.32        2.50      1.12 o 
  -6  -4  12       37.70       42.07      1.37 o 
  -5  -4  12       21.05       18.86      1.18 o 
  -4  -4  12        1.01        1.25      0.75 o 
  -3  -4  12        4.00        5.83      0.88 o 
  -2  -4  12        8.28        4.26      0.80 o 
  -1  -4  12        0.06       -0.22      0.55 o 
   0  -4  12        5.39        8.02      0.76 o 
   1  -4  12        3.49        4.68      0.68 o 
   2  -4  12        8.54        7.90      0.88 o 
   3  -4  12        0.02        0.56      0.66 o 
   4  -4  12       23.89       28.30      1.39 o 
   5  -4  12        2.36        4.59      0.87 o 
   6  -4  12        1.51       -0.74      0.74 o 
   7  -4  12       13.43       15.51      1.91 o 
   8  -4  12        0.00       -0.23      1.21 o 
  -7  -3  12       28.63       26.79      1.80 o 
  -6  -3  12       37.37       38.50      1.87 o 
  -5  -3  12        1.87        2.06      0.61 o 
  -4  -3  12        6.69        5.47      0.86 o 
  -3  -3  12       56.86       50.98      1.71 o 
  -2  -3  12       42.73       39.87      1.34 o 
  -1  -3  12        1.56        1.85      0.54 o 
   0  -3  12       39.60       38.60      1.18 o 
   1  -3  12        8.50        6.76      0.83 o 
   2  -3  12      101.77      102.47      2.36 o 
   3  -3  12       11.58        9.34      0.93 o 
   4  -3  12       29.37       23.46      1.21 o 
   5  -3  12        6.53        6.27      0.89 o 
   6  -3  12        6.22        1.25      0.82 o 
   7  -3  12        3.95        4.82      1.11 o 
   8  -3  12        6.90       10.13      3.05 o 
  -7  -2  12        7.57        4.71      1.02 o 
  -6  -2  12        4.36        4.78      1.30 o 
  -5  -2  12        5.37        5.82      0.74 o 
  -4  -2  12        7.56        6.84      0.76 o 
  -3  -2  12       37.13       39.64      1.79 o 
  -2  -2  12       57.31       50.13      1.46 o 
  -1  -2  12       65.13       70.75      1.63 o 
   0  -2  12        8.32       11.53      0.81 o 
   1  -2  12       25.54       19.80      1.06 o 
   2  -2  12       41.24       36.03      1.36 o 
   3  -2  12       75.65       86.89      2.14 o 
   4  -2  12        0.58        0.64      0.67 o 
   5  -2  12        0.14        0.88      0.66 o 
   6  -2  12       13.24       14.82      2.11 o 
   7  -2  12       44.24       42.00      1.95 o 
   8  -2  12        0.02       -0.27      1.16 o 
   9  -2  12       11.87       12.02      4.07 o 
  -7  -1  12       24.36       23.97      1.72 o 
  -6  -1  12        8.42        8.26      1.04 o 
  -5  -1  12        0.02       -0.19      0.75 o 
  -4  -1  12       35.41       33.67      1.25 o 
  -3  -1  12       17.18       15.67      0.91 o 
  -2  -1  12        9.84        8.85      0.73 o 
  -1  -1  12      171.70      167.57      2.73 o 
   0  -1  12       27.69       23.32      0.98 o 
   1  -1  12        5.23        4.86      0.73 o 
   2  -1  12       12.64        8.63      0.82 o 
   3  -1  12        5.64        2.50      0.70 o 
   4  -1  12       53.41       51.03      1.62 o 
   5  -1  12       28.08       19.81      1.12 o 
   6  -1  12        3.58        2.31      0.76 o 
   7  -1  12       47.01       49.78      2.69 o 
   8  -1  12        4.86        8.18      1.51 o 
   9  -1  12        3.40        1.35      1.27 o 
  -8   0  12        0.47        2.27      0.80 o 
  -7   0  12        4.05        3.09      0.87 o 
  -6   0  12        4.00        3.63      0.77 o 
  -5   0  12        2.38        1.65      0.69 o 
  -4   0  12       29.10       31.12      1.32 o 
  -3   0  12       39.15       39.77      1.19 o 
  -2   0  12      321.28      309.11      4.18 o 
  -1   0  12        0.05        0.89      0.52 o 
   0   0  12        2.98        0.46      0.49 o 
   1   0  12        1.35        0.30      0.75 o 
   2   0  12        5.10        6.95      0.95 o 
   3   0  12      115.76      119.69      2.21 o 
   4   0  12       41.01       39.70      1.27 o 
   5   0  12        9.09        8.16      0.76 o 
   6   0  12       38.70       45.06      2.38 o 
   7   0  12       29.95       26.76      1.53 o 
   8   0  12        0.06        0.36      0.91 o 
   9   0  12        5.03        5.36      1.42 o 
  -8   1  12        0.00       -0.70      0.86 o 
  -7   1  12       41.48       47.70      1.74 o 
  -6   1  12       16.39       16.82      1.10 o 
  -5   1  12        9.21        8.69      0.85 o 
  -4   1  12        3.13        2.17      0.64 o 
  -3   1  12       32.90       28.46      1.06 o 
  -2   1  12       31.57       25.32      0.89 o 
  -1   1  12        0.42        0.09      0.42 o 
   0   1  12        4.08        4.49      0.63 o 
   1   1  12       79.94       72.50      1.55 o 
   2   1  12       16.91       15.63      0.80 o 
   3   1  12       67.36       65.20      1.53 o 
   4   1  12       15.16       12.27      0.78 o 
   5   1  12       37.35       43.58      1.30 o 
   6   1  12       28.16       29.20      1.47 o 
   7   1  12       85.73       94.28      2.72 o 
   8   1  12       44.32       48.81      2.03 o 
   9   1  12        3.66        1.98      0.97 o 
  10   1  12        1.98        2.54      1.04 o 
  -8   2  12       10.14        9.41      1.24 o 
  -7   2  12       93.00       98.02      4.71 o 
  -6   2  12       46.86       50.62      1.72 o 
  -5   2  12       32.72       35.67      1.27 o 
  -4   2  12      232.12      245.67      4.24 o 
  -3   2  12       40.55       40.16      1.23 o 
  -2   2  12       57.09       52.49      1.37 o 
  -1   2  12       95.79       86.93      1.58 o 
   0   2  12       45.51       44.38      1.15 o 
   1   2  12       63.90       60.33      1.20 o 
   2   2  12      311.31      326.30      3.98 o 
   3   2  12      201.03      199.89      3.02 o 
   4   2  12      117.88      113.47      2.07 o 
   5   2  12       56.77       59.42      1.45 o 
   6   2  12       86.79       94.87      2.59 o 
   7   2  12       11.67       12.12      1.11 o 
   8   2  12       36.24       39.65      1.79 o 
   9   2  12        0.71        0.37      0.83 o 
  10   2  12        5.25        6.62      1.11 o 
  -8   3  12        0.95       -0.94      0.94 o 
  -7   3  12        0.32        0.54      0.89 o 
  -6   3  12        2.62        2.93      0.94 o 
  -5   3  12       20.13       18.91      2.31 o 
  -4   3  12       16.07       12.52      0.81 o 
  -3   3  12        1.94        0.86      0.51 o 
  -2   3  12      511.38      499.33      6.28 o 
  -1   3  12       22.31       19.45      0.95 o 
   0   3  12       99.34       94.94      2.12 o 
   1   3  12       49.81       51.10      1.31 o 
   2   3  12        0.35       -0.08      0.53 o 
   3   3  12      216.40      200.70      2.85 o 
   4   3  12      137.95      142.52      3.43 o 
   5   3  12       46.48       43.99      1.26 o 
   6   3  12       13.97        9.74      1.00 o 
   7   3  12       30.45       33.17      2.09 o 
   8   3  12        9.66        8.31      1.02 o 
   9   3  12        0.30       -0.59      0.77 o 
  10   3  12        0.27       -0.78      0.78 o 
  -8   4  12        0.01       -0.54      0.89 o 
  -7   4  12        0.03       -0.87      0.87 o 
  -6   4  12       12.23       14.97      1.05 o 
  -5   4  12        0.83       -0.27      0.77 o 
  -4   4  12       11.17       10.02      0.98 o 
  -3   4  12       95.05       79.72      1.88 o 
  -2   4  12      443.44      403.25      5.77 o 
  -1   4  12       37.36       33.67      1.24 o 
   0   4  12        0.05       -0.44      0.44 o 
   1   4  12        9.88        8.62      0.65 o 
   2   4  12       27.48       21.61      1.07 o 
   3   4  12       99.11       96.66      1.80 o 
   4   4  12       19.42       22.72      1.05 o 
   5   4  12        0.05       -0.52      0.63 o 
   6   4  12       73.17       68.83      2.25 o 
   7   4  12       28.91       26.15      1.84 o 
   8   4  12        3.16        2.64      0.86 o 
   9   4  12       25.17       26.09      1.42 o 
  10   4  12       11.04       11.07      1.13 o 
  -8   5  12        0.83       -0.59      0.95 o 
  -7   5  12        0.69       -0.78      1.04 o 
  -6   5  12        0.17        0.37      0.75 o 
  -5   5  12        5.81        7.61      0.82 o 
  -4   5  12        6.50        4.33      0.72 o 
  -3   5  12        0.07       -0.52      0.52 o 
  -2   5  12       50.64       46.10      1.45 o 
  -1   5  12        8.20        4.94      0.64 o 
   0   5  12        6.08        4.62      0.66 o 
   1   5  12      219.09      212.39      3.11 o 
   2   5  12       11.09        8.27      0.66 o 
   3   5  12        8.62        8.23      0.61 o 
   4   5  12        0.28       -0.47      0.47 o 
   5   5  12       15.72       14.74      1.06 o 
   6   5  12        2.18        2.29      0.74 o 
   7   5  12        0.04       -0.06      0.70 o 
   8   5  12        0.08        0.93      0.75 o 
   9   5  12        0.14        0.84      1.74 o 
  -7   6  12        6.04        4.42      1.10 o 
  -6   6  12        0.01       -1.15      1.15 o 
  -5   6  12        3.85        2.88      0.85 o 
  -4   6  12        3.97        2.89      0.70 o 
  -3   6  12       36.41       31.20      1.27 o 
  -2   6  12       11.84       13.55      0.97 o 
  -1   6  12        9.25        9.69      0.79 o 
   0   6  12        7.21        3.97      0.62 o 
   1   6  12      368.57      376.42      4.92 o 
   2   6  12       72.97       73.96      1.58 o 
   3   6  12       13.53       16.15      1.02 o 
   4   6  12       10.40       11.35      0.96 o 
   5   6  12        0.00       -0.63      0.63 o 
   6   6  12       10.35        7.86      0.90 o 
   7   6  12       12.82       16.53      1.11 o 
   8   6  12        6.18        6.27      2.48 o 
   9   6  12       48.58       51.84      1.87 o 
  -7   7  12       15.14       18.45      1.53 o 
  -6   7  12        1.61        2.10      0.95 o 
  -5   7  12        0.07        0.37      0.64 o 
  -4   7  12       14.64       16.95      1.06 o 
  -3   7  12       12.31       10.70      0.89 o 
  -2   7  12        1.37        1.23      0.62 o 
  -1   7  12       47.55       42.88      1.77 o 
   0   7  12       21.57       23.23      0.97 o 
   1   7  12      117.92      127.73      2.23 o 
   2   7  12      127.29      139.67      2.65 o 
   3   7  12        3.19        2.50      0.75 o 
   4   7  12        2.65        4.05      0.77 o 
   5   7  12        2.27        2.73      0.80 o 
   6   7  12        0.77        0.94      0.71 o 
   7   7  12       20.11       22.79      1.24 o 
   8   7  12        6.96        7.85      0.99 o 
   9   7  12        1.33        0.61      0.78 o 
  -6   8  12        4.72        5.45      1.11 o 
  -5   8  12        0.43        0.02      0.71 o 
  -4   8  12        9.55       12.27      0.97 o 
  -3   8  12        0.27        0.46      0.70 o 
  -2   8  12       31.67       31.65      1.29 o 
  -1   8  12       14.13        9.48      1.17 o 
   0   8  12        1.23        0.15      0.55 o 
   1   8  12        4.31        3.69      0.72 o 
   2   8  12       25.72       16.90      1.14 o 
   3   8  12        1.35        1.34      0.71 o 
   4   8  12        1.66        0.86      0.70 o 
   5   8  12       56.30       51.95      1.78 o 
   6   8  12        0.64        0.05      0.69 o 
   7   8  12        0.26       -0.69      0.69 o 
   8   8  12       16.87       18.06      1.16 o 
  -6   9  12        4.10        4.86      0.96 o 
  -5   9  12        9.76        8.82      1.31 o 
  -4   9  12       49.29       58.74      1.92 o 
  -3   9  12       44.19       45.01      1.62 o 
  -2   9  12       27.53       31.70      2.12 o 
  -1   9  12       37.87       35.71      1.36 o 
   0   9  12        0.01       -0.84      0.84 o 
   1   9  12        4.39        3.42      0.85 o 
   2   9  12        4.40        2.14      0.81 o 
   3   9  12       14.81       14.36      1.14 o 
   4   9  12        9.10        9.50      1.10 o 
   5   9  12        5.03        4.97      0.84 o 
   6   9  12        0.01        0.77      0.85 o 
   7   9  12       40.90       41.62      2.43 o 
   8   9  12       19.94       23.27      1.25 o 
  -5  10  12        1.99        1.52      1.21 o 
  -4  10  12       19.25       23.58      1.54 o 
  -3  10  12       18.05       26.44      1.33 o 
  -2  10  12        9.68        9.07      1.10 o 
  -1  10  12        1.16        1.71      0.85 o 
   0  10  12       25.06       28.59      1.88 o 
   1  10  12        8.32        6.79      0.98 o 
   2  10  12        4.36        4.25      0.91 o 
   3  10  12       13.04       12.61      1.08 o 
   4  10  12        0.63        1.22      0.76 o 
   5  10  12       12.10        9.77      1.03 o 
   6  10  12        0.30        0.57      0.82 o 
   7  10  12        0.26       -0.76      0.76 o 
  -4  11  12        0.09       -0.18      0.97 o 
  -3  11  12        0.89        2.94      0.98 o 
  -2  11  12        0.01       -0.58      0.82 o 
  -1  11  12        6.95        7.89      2.72 o 
   0  11  12       19.14       22.14      1.86 o 
   1  11  12       16.02       21.95      1.78 o 
   2  11  12        2.93        4.66      0.95 o 
   3  11  12       26.98       22.05      1.37 o 
   4  11  12        0.54        1.35      0.79 o 
   5  11  12        3.14        1.83      0.84 o 
   6  11  12        1.37       -0.89      0.93 o 
  -2  12  12        0.12       -1.17      1.17 o 
  -1  12  12        0.13       -1.16      1.16 o 
   0  12  12        0.28        1.36      1.29 o 
   1  12  12        0.96       -0.63      1.65 o 
   2  12  12       23.57       27.94      1.62 o 
   3  12  12        5.56        4.68      1.00 o 
   4  12  12        0.01       -0.67      0.84 o 
  -1  -7  13       13.49       22.26      2.47 o 
   0  -7  13       17.40       18.41      2.63 o 
   1  -7  13        4.59        5.05      1.47 o 
   2  -7  13        1.12        3.15      1.47 o 
   3  -7  13        0.01        0.80      1.37 o 
  -3  -6  13        2.77        6.16      1.80 o 
  -2  -6  13        7.34        6.39      1.46 o 
  -1  -6  13        0.83       -0.11      1.16 o 
   0  -6  13        3.40        4.23      1.43 o 
   1  -6  13        7.85        9.09      1.68 o 
   2  -6  13       30.18       41.07      2.06 o 
   3  -6  13       21.65       26.01      2.39 o 
   4  -6  13        0.35       -0.36      0.94 o 
   5  -6  13        0.00       -0.02      0.87 o 
  -4  -5  13       24.91       24.67      1.41 o 
  -3  -5  13       12.54       17.05      1.43 o 
  -2  -5  13       31.32       29.21      1.69 o 
  -1  -5  13       28.90       32.86      1.73 o 
   0  -5  13        0.45        0.16      1.07 o 
   1  -5  13       16.93       14.14      1.36 o 
   2  -5  13       17.77       25.33      1.40 o 
   3  -5  13        8.80        9.29      1.09 o 
   4  -5  13        0.03        0.16      0.86 o 
   5  -5  13        1.82        2.60      0.94 o 
   6  -5  13        0.03        0.38      0.91 o 
  -5  -4  13       37.12       41.14      1.55 o 
  -4  -4  13       10.96       10.69      1.05 o 
  -3  -4  13       24.90       27.66      1.38 o 
  -2  -4  13       19.78       17.16      1.36 o 
  -1  -4  13       22.14       22.49      2.05 o 
   0  -4  13        4.01        2.54      0.75 o 
   1  -4  13        2.18        2.03      0.74 o 
   2  -4  13        7.38        3.67      0.85 o 
   3  -4  13        3.75        1.46      0.77 o 
   4  -4  13       16.32       18.78      1.55 o 
   5  -4  13        3.53        0.76      0.82 o 
   6  -4  13        9.62       14.64      1.26 o 
   7  -4  13        6.60        5.96      1.25 o 
  -6  -3  13        6.29        6.23      1.14 o 
  -5  -3  13       19.12       22.71      1.05 o 
  -4  -3  13       14.67       11.43      1.04 o 
  -3  -3  13        2.03        0.20      0.72 o 
  -2  -3  13        5.41        3.35      0.79 o 
  -1  -3  13       25.26       29.49      1.34 o 
   0  -3  13       35.68       30.00      1.19 o 
   1  -3  13        7.55        3.62      0.68 o 
   2  -3  13        0.05        0.40      0.93 o 
   3  -3  13       90.71       92.43      2.70 o 
   4  -3  13        9.52        9.85      1.24 o 
   5  -3  13        4.54        1.50      0.80 o 
   6  -3  13       38.35       36.87      2.23 o 
   7  -3  13        1.63        3.44      1.06 o 
   8  -3  13        9.39       15.98      1.99 o 
  -6  -2  13       34.60       37.92      3.14 o 
  -5  -2  13        6.97        5.19      0.79 o 
  -4  -2  13        1.11        1.86      0.62 o 
  -3  -2  13        2.02        2.90      0.78 o 
  -2  -2  13       16.77       18.68      1.11 o 
  -1  -2  13       75.27       77.21      1.82 o 
   0  -2  13       61.68       60.29      1.75 o 
   1  -2  13        4.18        3.50      0.75 o 
   2  -2  13        5.32        1.55      0.70 o 
   3  -2  13        0.13        0.63      0.65 o 
   4  -2  13       48.42       42.33      1.57 o 
   5  -2  13        0.87        1.42      0.78 o 
   6  -2  13       59.29       62.08      1.99 o 
   7  -2  13        5.97        9.06      1.26 o 
   8  -2  13        7.03        1.56      1.39 o 
  -7  -1  13        0.96        0.67      0.81 o 
  -6  -1  13        0.07       -0.42      0.70 o 
  -5  -1  13       10.41        9.14      1.10 o 
  -4  -1  13        5.07        3.91      0.70 o 
  -3  -1  13        1.71        3.13      0.57 o 
  -2  -1  13       10.68        8.98      1.06 o 
  -1  -1  13      103.24      119.37      2.47 o 
   0  -1  13       27.38       17.23      1.05 o 
   1  -1  13      253.74      252.98      4.18 o 
   2  -1  13       36.87       25.81      1.40 o 
   3  -1  13       40.60       44.97      2.06 o 
   4  -1  13        6.21        4.40      0.76 o 
   5  -1  13        3.13        3.29      0.77 o 
   6  -1  13       89.70       96.20      2.79 o 
   7  -1  13       24.28       25.30      2.04 o 
   8  -1  13        1.01       -1.20      1.20 o 
   9  -1  13       23.69       21.12      1.99 o 
  -7   0  13        1.53        2.98      0.96 o 
  -6   0  13       10.68       12.95      1.07 o 
  -5   0  13        0.17       -0.33      0.65 o 
  -4   0  13        4.33        3.10      0.84 o 
  -3   0  13       19.02       18.29      0.94 o 
  -2   0  13      333.38      327.99      4.11 o 
  -1   0  13       86.22       83.75      2.00 o 
   0   0  13      269.55      263.40      4.24 o 
   1   0  13       76.39       62.59      1.72 o 
   2   0  13        1.56        1.74      0.64 o 
   3   0  13        2.26        0.63      0.64 o 
   4   0  13        1.12        2.53      0.69 o 
   5   0  13        1.89        3.98      0.76 o 
   6   0  13        0.01       -0.78      0.78 o 
   7   0  13        0.03        0.30      1.27 o 
   8   0  13       25.96       30.98      2.17 o 
   9   0  13        3.92        4.09      1.40 o 
  -7   1  13        0.20        0.96      0.93 o 
  -6   1  13       36.92       39.67      1.86 o 
  -5   1  13        2.29        2.00      0.72 o 
  -4   1  13        3.68        2.23      1.23 o 
  -3   1  13       39.66       35.71      1.23 o 
  -2   1  13       49.98       45.98      1.27 o 
  -1   1  13        0.28       -0.46      0.46 o 
   0   1  13       77.67       69.79      1.78 o 
   1   1  13       87.79       89.92      2.03 o 
   2   1  13       28.44       30.85      1.25 o 
   3   1  13       19.20       16.37      0.96 o 
   4   1  13        2.59        1.79      0.59 o 
   5   1  13        0.43        0.14      0.55 o 
   6   1  13       53.59       58.50      1.83 o 
   7   1  13       29.04       31.53      1.70 o 
   8   1  13       21.54       20.97      1.49 o 
   9   1  13        3.98        4.23      1.34 o 
  -7   2  13        3.69        4.61      1.07 o 
  -6   2  13       90.48       97.97      5.65 o 
  -5   2  13        0.34        0.42      0.86 o 
  -4   2  13        0.05       -0.30      0.75 o 
  -3   2  13        2.06        1.99      0.68 o 
  -2   2  13       26.01       22.60      1.08 o 
  -1   2  13        0.04       -0.53      0.53 o 
   0   2  13        1.68        2.21      0.64 o 
   1   2  13       25.19       24.72      0.88 o 
   2   2  13        1.07        1.09      0.73 o 
   3   2  13        0.55        1.02      0.47 o 
   4   2  13       32.84       27.90      1.23 o 
   5   2  13        2.13        0.92      0.66 o 
   6   2  13        0.51        1.24      0.84 o 
   7   2  13        3.53        3.80      0.95 o 
   8   2  13        0.20       -0.76      0.83 o 
   9   2  13        3.97        2.93      1.44 o 
  -7   3  13        3.45        4.51      1.03 o 
  -6   3  13       30.44       40.69      3.18 o 
  -5   3  13       23.82       31.13      2.94 o 
  -4   3  13        0.98        0.60      0.69 o 
  -3   3  13       10.74       10.37      0.97 o 
  -2   3  13        0.03        0.67      0.62 o 
  -1   3  13       49.32       48.98      1.49 o 
   0   3  13       31.05       30.95      1.19 o 
   1   3  13       56.66       58.10      1.45 o 
   2   3  13        8.85        7.61      0.62 o 
   3   3  13       26.18       26.22      0.94 o 
   4   3  13       33.66       37.65      1.11 o 
   5   3  13        0.02       -0.43      0.55 o 
   6   3  13      135.26      138.24      3.74 o 
   7   3  13        0.27       -0.05      0.79 o 
   8   3  13        9.47       12.53      1.37 o 
   9   3  13        0.00       -0.12      1.13 o 
  -7   4  13        0.17        1.80      0.98 o 
  -6   4  13       23.97       23.20      1.56 o 
  -5   4  13        9.68        9.40      1.05 o 
  -4   4  13       80.61       83.99      2.60 o 
  -3   4  13       35.79       29.32      1.28 o 
  -2   4  13       62.98       54.44      1.64 o 
  -1   4  13       24.82       27.66      1.15 o 
   0   4  13      199.41      198.20      3.36 o 
   1   4  13      348.52      344.51      4.62 o 
   2   4  13       23.42       18.17      0.86 o 
   3   4  13       11.13        8.75      0.70 o 
   4   4  13        2.31        3.16      0.75 o 
   5   4  13        2.55        3.04      0.83 o 
   6   4  13       12.86       14.17      1.13 o 
   7   4  13       19.92       25.40      1.45 o 
   8   4  13       23.26       22.38      1.37 o 
   9   4  13       17.12       23.01      1.43 o 
  -7   5  13       11.32       13.83      1.38 o 
  -6   5  13        1.49       -0.43      1.45 o 
  -5   5  13       42.89       38.57      1.47 o 
  -4   5  13       32.08       35.53      1.40 o 
  -3   5  13       20.83       22.54      1.12 o 
  -2   5  13       13.46        9.13      0.83 o 
  -1   5  13        0.00        0.22      0.59 o 
   0   5  13       86.19       84.43      2.26 o 
   1   5  13       58.28       56.07      2.01 o 
   2   5  13       32.31       32.62      1.15 o 
   3   5  13        3.70        4.62      0.60 o 
   4   5  13       24.96       25.76      1.33 o 
   5   5  13        0.30       -0.06      0.70 o 
   6   5  13        4.49        1.72      0.81 o 
   7   5  13       43.78       50.01      1.90 o 
   8   5  13       12.01       13.61      1.39 o 
   9   5  13        7.59       10.34      1.11 o 
  -7   6  13       15.56       20.60      4.30 o 
  -6   6  13        2.39        4.52      1.01 o 
  -5   6  13       15.29       14.96      1.05 o 
  -4   6  13        0.00       -0.64      0.64 o 
  -3   6  13        2.83        0.95      0.67 o 
  -2   6  13       13.00       14.82      0.97 o 
  -1   6  13       35.50       35.42      1.34 o 
   0   6  13       57.88       58.25      1.63 o 
   1   6  13      367.12      353.34      4.75 o 
   2   6  13      118.61      126.95      2.25 o 
   3   6  13       17.79       16.41      1.25 o 
   4   6  13       14.93       15.24      1.10 o 
   5   6  13        4.24        4.96      0.84 o 
   6   6  13       16.19       19.67      1.22 o 
   7   6  13       10.69       11.57      1.08 o 
   8   6  13       36.12       37.63      1.70 o 
   9   6  13        2.21        1.53      0.93 o 
  -6   7  13       10.90       12.28      1.30 o 
  -5   7  13        0.00        0.05      0.70 o 
  -4   7  13        9.45       12.41      0.98 o 
  -3   7  13        6.72        3.63      0.74 o 
  -2   7  13        1.79        1.27      0.63 o 
  -1   7  13       34.43       33.30      1.35 o 
   0   7  13        3.84        4.15      0.71 o 
   1   7  13      175.48      169.34      2.76 o 
   2   7  13       60.17       59.83      1.69 o 
   3   7  13       54.85       59.18      2.00 o 
   4   7  13       20.33       21.49      1.25 o 
   5   7  13        0.05       -0.22      0.68 o 
   6   7  13        4.40        4.78      0.86 o 
   7   7  13        3.05        3.91      0.98 o 
   8   7  13        0.73       -0.31      0.81 o 
  -6   8  13        2.05        1.07      1.27 o 
  -5   8  13        5.06        4.90      0.88 o 
  -4   8  13        0.76        0.63      0.74 o 
  -3   8  13        5.66        7.88      1.35 o 
  -2   8  13        7.09        7.08      0.80 o 
  -1   8  13       18.47       17.27      1.17 o 
   0   8  13       58.03       53.50      1.60 o 
   1   8  13       23.11       22.89      1.13 o 
   2   8  13       15.35       20.41      1.37 o 
   3   8  13       11.77       11.49      1.04 o 
   4   8  13        0.93        0.79      0.75 o 
   5   8  13        1.37       -0.78      1.02 o 
   6   8  13        7.78        6.49      0.92 o 
   7   8  13        2.55        1.54      0.78 o 
   8   8  13        0.81       -0.04      0.77 o 
  -5   9  13        0.14        1.12      0.77 o 
  -4   9  13       31.31       36.61      1.75 o 
  -3   9  13       14.85       15.53      1.13 o 
  -2   9  13        5.23        4.33      0.79 o 
  -1   9  13        3.85        5.74      0.86 o 
   0   9  13        6.51        2.63      0.83 o 
   1   9  13        0.01       -0.30      0.74 o 
   2   9  13       39.84       42.60      1.79 o 
   3   9  13       35.17       34.33      1.63 o 
   4   9  13        1.44        2.06      0.81 o 
   5   9  13        0.00        0.64      0.98 o 
   6   9  13       23.43       25.47      1.38 o 
   7   9  13       24.78       31.01      1.54 o 
  -4  10  13        2.91        5.30      0.92 o 
  -3  10  13        5.04        6.18      0.93 o 
  -2  10  13        0.93        2.22      0.91 o 
  -1  10  13        0.00       -0.98      0.98 o 
   0  10  13        3.84        4.85      1.29 o 
   1  10  13        9.42       10.06      1.39 o 
   2  10  13        6.14        4.51      1.13 o 
   3  10  13        0.55        1.24      0.83 o 
   4  10  13       11.56       13.70      1.15 o 
   5  10  13       12.67       16.29      1.19 o 
   6  10  13       34.41       39.91      1.89 o 
  -3  11  13        0.07       -0.16      1.06 o 
  -2  11  13        0.16        0.07      0.91 o 
  -1  11  13        0.22       -1.12      1.12 o 
   0  11  13       11.39        9.78      1.50 o 
   1  11  13        2.89        2.90      1.24 o 
   2  11  13        0.59        0.25      1.18 o 
   3  11  13        3.99        2.04      0.90 o 
   4  11  13        7.69        9.43      1.21 o 
   5  11  13       12.02       12.27      1.14 o 
  -1  12  13        0.00       -0.30      1.18 o 
   0  12  13       10.24       11.07      1.65 o 
   1  12  13        4.71        6.21      1.49 o 
   2  12  13        2.68        1.71      1.28 o 
   3  12  13        0.74       -0.84      0.84 o 
  -1  -6  14        5.40        6.13      1.56 o 
   0  -6  14        4.07        1.71      1.44 o 
   1  -6  14        3.59        4.25      1.46 o 
   2  -6  14        1.05        1.66      1.11 o 
   3  -6  14        0.34        1.80      1.10 o 
  -3  -5  14       48.81       56.52      2.37 o 
  -2  -5  14        0.15        0.41      0.90 o 
  -1  -5  14        3.66        4.15      1.37 o 
   0  -5  14       22.45       29.85      2.17 o 
   1  -5  14        6.10        4.98      1.16 o 
   2  -5  14        0.40        1.35      1.07 o 
   3  -5  14        0.05        0.32      0.85 o 
   4  -5  14        5.29        3.30      1.03 o 
   5  -5  14        0.27        1.95      1.23 o 
  -4  -4  14        3.90        4.96      1.69 o 
  -3  -4  14        2.09        1.25      0.98 o 
  -2  -4  14        1.17        3.97      1.04 o 
  -1  -4  14        0.21        0.68      0.89 o 
   0  -4  14        2.32        4.24      0.85 o 
   1  -4  14        0.00        0.16      0.88 o 
   2  -4  14        0.08       -0.33      0.71 o 
   3  -4  14       29.04       28.82      1.57 o 
   4  -4  14       15.59       15.86      1.24 o 
   5  -4  14        5.55        4.44      1.01 o 
   6  -4  14        0.59        1.30      0.92 o 
  -5  -3  14       34.48       36.90      1.67 o 
  -4  -3  14        0.38        0.79      0.95 o 
  -3  -3  14        3.62        2.55      1.01 o 
  -2  -3  14        0.60       -0.85      0.85 o 
  -1  -3  14        0.23        0.29      0.70 o 
   0  -3  14        5.14        4.26      0.85 o 
   1  -3  14        9.91        9.71      0.85 o 
   2  -3  14        1.41        1.03      0.74 o 
   3  -3  14        2.24        3.40      1.25 o 
   4  -3  14        5.43       10.82      1.07 o 
   5  -3  14       18.20       15.59      1.68 o 
   6  -3  14       50.33       60.97      2.49 o 
   7  -3  14       28.78       25.77      1.76 o 
  -5  -2  14        2.23        1.69      0.97 o 
  -4  -2  14       10.87       12.75      0.98 o 
  -3  -2  14        0.10       -0.78      0.84 o 
  -2  -2  14        8.28       13.07      1.10 o 
  -1  -2  14       18.14       21.83      1.21 o 
   0  -2  14       32.33       30.71      2.33 o 
   1  -2  14        3.88        1.37      0.72 o 
   2  -2  14        6.33        2.74      0.75 o 
   3  -2  14       89.47       87.00      2.28 o 
   4  -2  14        5.53        5.29      0.91 o 
   5  -2  14       35.72       37.44      1.64 o 
   6  -2  14       35.75       41.81      2.04 o 
   7  -2  14       27.29       27.42      2.20 o 
   8  -2  14       48.05       50.46      5.15 o 
  -6  -1  14       13.16       12.80      1.30 o 
  -5  -1  14        0.97        0.55      0.87 o 
  -4  -1  14        7.60        9.14      0.89 o 
  -3  -1  14       18.40       18.20      1.03 o 
  -2  -1  14      200.01      199.05      4.18 o 
  -1  -1  14      152.45      152.94      3.01 o 
   0  -1  14        0.02        0.64      0.81 o 
   1  -1  14       50.75       50.47      1.68 o 
   2  -1  14        0.86        1.08      0.70 o 
   3  -1  14       58.13       46.68      1.62 o 
   4  -1  14        0.63        1.27      0.75 o 
   5  -1  14       28.67       32.68      1.66 o 
   6  -1  14        1.09        1.49      1.01 o 
   7  -1  14        9.82        7.40      1.49 o 
   8  -1  14        3.39        0.84      1.33 o 
  -6   0  14        0.87        0.96      0.94 o 
  -5   0  14        0.56       -0.80      0.80 o 
  -4   0  14        9.16        9.12      1.13 o 
  -3   0  14       23.04       21.73      1.04 o 
  -2   0  14        5.49        8.30      0.72 o 
  -1   0  14       63.01       62.50      1.79 o 
   0   0  14       57.10       53.77      1.71 o 
   1   0  14      121.31      131.88      2.70 o 
   2   0  14        1.31        2.50      0.71 o 
   3   0  14       45.33       38.46      1.51 o 
   4   0  14        8.27       12.12      0.96 o 
   5   0  14       24.87       32.61      1.98 o 
   6   0  14       21.86       23.25      2.15 o 
   7   0  14       26.25       29.88      2.12 o 
   8   0  14        6.38        4.44      1.44 o 
  -7   1  14        1.36        0.98      1.47 o 
  -6   1  14       30.85       34.85      1.81 o 
  -5   1  14       15.43       15.16      1.31 o 
  -4   1  14        3.48        2.09      0.88 o 
  -3   1  14        3.37        0.81      1.28 o 
  -2   1  14       23.01       19.97      0.89 o 
  -1   1  14        0.16       -0.46      0.46 o 
   0   1  14      119.56      120.07      2.25 o 
   1   1  14       52.62       49.37      1.85 o 
   2   1  14        9.47        8.29      0.83 o 
   3   1  14       64.69       56.66      1.66 o 
   4   1  14       25.30       28.66      1.26 o 
   5   1  14       15.16       16.50      1.23 o 
   6   1  14        6.28        2.16      1.19 o 
   7   1  14        4.09        5.31      1.36 o 
   8   1  14        6.99        9.66      2.95 o 
   9   1  14        0.06        1.94      1.26 o 
  -7   2  14        1.68        1.00      0.97 o 
  -6   2  14        0.37        0.08      1.04 o 
  -5   2  14        2.70        1.77      0.92 o 
  -4   2  14        1.33        1.11      0.77 o 
  -3   2  14       27.63       28.38      1.45 o 
  -2   2  14       12.94       11.63      0.90 o 
  -1   2  14      120.62      108.12      2.73 o 
   0   2  14      269.30      270.15      3.55 o 
   1   2  14        0.74        0.66      0.49 o 
   2   2  14        2.25        2.41      0.57 o 
   3   2  14       28.19       25.20      1.02 o 
   4   2  14       90.10       98.01      1.98 o 
   5   2  14        4.29        4.59      0.81 o 
   6   2  14       15.49       18.52      1.61 o 
   7   2  14        7.59        8.01      1.71 o 
   8   2  14        1.97        3.05      1.00 o 
   9   2  14        0.08       -1.23      1.30 o 
  -7   3  14       12.98       15.79      1.82 o 
  -6   3  14       17.19       18.23      1.42 o 
  -5   3  14        0.45       -0.32      0.96 o 
  -4   3  14        3.79        4.60      1.21 o 
  -3   3  14        3.03        3.97      0.72 o 
  -2   3  14      135.53      132.08      2.67 o 
  -1   3  14      128.51      120.33      2.52 o 
   0   3  14        1.60        1.04      0.66 o 
   1   3  14       66.23       63.61      1.75 o 
   2   3  14       85.28       88.79      1.85 o 
   3   3  14        3.20        0.97      0.54 o 
   4   3  14       12.07       10.27      0.72 o 
   5   3  14        2.56        3.54      0.86 o 
   6   3  14       12.19       12.90      1.23 o 
   7   3  14       23.97       22.96      1.48 o 
   8   3  14       11.87       10.59      1.21 o 
   9   3  14        9.57       10.88      1.22 o 
  -7   4  14       24.94       27.88      1.72 o 
  -6   4  14        1.36        1.97      0.99 o 
  -5   4  14       31.36       33.12      1.63 o 
  -4   4  14        9.21       10.18      0.93 o 
  -3   4  14        0.46        1.03      0.67 o 
  -2   4  14       27.81       32.15      1.35 o 
  -1   4  14      130.08      120.92      2.51 o 
   0   4  14       18.26       17.77      1.00 o 
   1   4  14       90.10       91.54      2.13 o 
   2   4  14       36.65       34.12      1.20 o 
   3   4  14        3.24        3.52      0.64 o 
   4   4  14       12.58       14.65      0.98 o 
   5   4  14        0.80       -1.00      1.00 o 
   6   4  14        1.13        1.02      0.86 o 
   7   4  14        2.24        2.82      0.92 o 
   8   4  14        1.67        2.08      0.92 o 
   9   4  14        4.68        6.24      1.69 o 
  -6   5  14       16.10       17.49      1.66 o 
  -5   5  14       27.51       34.15      1.71 o 
  -4   5  14        1.66        2.96      1.44 o 
  -3   5  14      119.76      117.72      2.55 o 
  -2   5  14       58.08       60.38      1.76 o 
  -1   5  14        0.26        0.89      0.61 o 
   0   5  14       48.26       50.53      1.57 o 
   1   5  14        2.17        1.86      0.69 o 
   2   5  14      177.73      178.63      2.88 o 
   3   5  14       35.09       33.76      1.36 o 
   4   5  14        0.01       -0.44      1.27 o 
   5   5  14        0.16       -0.72      0.72 o 
   6   5  14       11.28       11.46      1.37 o 
   7   5  14        2.34        0.88      0.83 o 
   8   5  14        4.44        5.34      1.05 o 
   9   5  14        5.95        7.89      1.86 o 
  -6   6  14       31.82       36.72      1.87 o 
  -5   6  14        2.41       -0.04      0.86 o 
  -4   6  14        1.88        0.69      0.68 o 
  -3   6  14       24.24       24.78      1.24 o 
  -2   6  14        7.18        7.78      0.85 o 
  -1   6  14       10.82        8.64      0.86 o 
   0   6  14       10.57        7.97      0.92 o 
   1   6  14       14.11       13.25      1.36 o 
   2   6  14       54.01       52.59      1.46 o 
   3   6  14       13.02       13.02      0.93 o 
   4   6  14        6.77        6.09      0.91 o 
   5   6  14        5.54        3.91      0.88 o 
   6   6  14        1.17        1.34      0.83 o 
   7   6  14        4.48        4.66      0.94 o 
   8   6  14        0.78       -1.08      1.08 o 
  -6   7  14        4.46        4.67      1.22 o 
  -5   7  14        0.22       -0.57      0.71 o 
  -4   7  14        1.73        1.44      0.76 o 
  -3   7  14        0.29        1.67      0.73 o 
  -2   7  14        1.15        1.08      0.99 o 
  -1   7  14       13.01       11.85      1.27 o 
   0   7  14        0.55        1.11      0.66 o 
   1   7  14        1.19        1.75      0.70 o 
   2   7  14       12.77       14.75      1.97 o 
   3   7  14       78.09       78.64      2.38 o 
   4   7  14        0.35        0.44      0.78 o 
   5   7  14        4.84        4.79      0.92 o 
   6   7  14        2.50        1.73      0.82 o 
   7   7  14        1.05       -0.84      0.84 o 
   8   7  14        8.67       10.08      1.09 o 
  -5   8  14        1.41        1.65      0.82 o 
  -4   8  14        8.27       10.50      1.27 o 
  -3   8  14       59.07       63.25      1.94 o 
  -2   8  14        3.61        4.94      0.80 o 
  -1   8  14        5.48        4.75      0.83 o 
   0   8  14        2.66        4.34      1.18 o 
   1   8  14       34.57       32.73      1.60 o 
   2   8  14       14.75        9.45      1.18 o 
   3   8  14        8.43       10.12      1.08 o 
   4   8  14        0.08       -0.95      0.95 o 
   5   8  14        0.04        0.14      0.78 o 
   6   8  14       17.85       19.13      1.29 o 
   7   8  14        0.71        1.06      0.83 o 
  -4   9  14       15.96       15.04      1.18 o 
  -3   9  14        1.05        1.86      0.80 o 
  -2   9  14       27.66       25.05      1.29 o 
  -1   9  14        9.44       11.49      1.18 o 
   0   9  14        5.12        5.30      1.00 o 
   1   9  14        0.29       -0.06      1.04 o 
   2   9  14        4.27        3.66      1.54 o 
   3   9  14       14.90       15.89      1.26 o 
   4   9  14        0.35        0.10      0.81 o 
   5   9  14        0.18        0.16      0.81 o 
   6   9  14       13.52       13.49      1.16 o 
   7   9  14        0.48        1.37      1.20 o 
  -3  10  14        2.85        4.01      0.87 o 
  -2  10  14        6.02        8.78      1.14 o 
  -1  10  14        3.51        3.98      1.00 o 
   0  10  14        4.02        4.63      1.29 o 
   1  10  14       18.85       20.90      1.80 o 
   2  10  14       18.81       21.40      1.78 o 
   3  10  14       20.08       20.43      1.39 o 
   4  10  14        1.66        3.71      0.93 o 
   5  10  14        0.14        0.53      1.03 o 
   6  10  14        2.90        3.82      1.16 o 
  -2  11  14        0.09       -0.43      1.64 o 
  -1  11  14        5.83        4.76      2.19 o 
   0  11  14        0.00        1.26      1.20 o 
   1  11  14        0.07       -0.48      1.13 o 
   2  11  14       27.42       31.78      3.30 o 
   3  11  14        9.67       12.40      1.49 o 
   4  11  14        1.37        0.42      0.91 o 
  -1  -5  15       12.99       13.90      1.84 o 
   0  -5  15        0.41       -0.26      1.19 o 
   1  -5  15       12.13       16.02      1.90 o 
   2  -5  15        1.99        1.80      1.74 o 
   3  -5  15        0.02       -0.44      1.05 o 
  -3  -4  15       39.48       41.86      2.56 o 
  -2  -4  15        0.53        0.86      0.95 o 
  -1  -4  15        3.22        5.67      1.12 o 
   0  -4  15        0.04       -0.32      1.13 o 
   1  -4  15        0.36       -0.92      0.92 o 
   2  -4  15        0.09       -0.73      0.73 o 
   3  -4  15        9.93       15.23      1.28 o 
   4  -4  15       12.59       10.52      1.44 o 
   5  -4  15        1.26       -0.04      0.91 o 
  -4  -3  15       11.36       15.10      1.35 o 
  -3  -3  15       13.04       11.01      1.30 o 
  -2  -3  15        0.54       -0.24      0.94 o 
  -1  -3  15        6.16        8.00      1.19 o 
   0  -3  15        0.51        0.56      0.74 o 
   1  -3  15        1.72        1.66      1.01 o 
   2  -3  15        0.21        0.03      0.76 o 
   3  -3  15        6.89        9.66      1.09 o 
   4  -3  15        1.17        1.43      0.84 o 
   5  -3  15        0.31        1.84      0.91 o 
   6  -3  15       52.26       64.13      3.41 o 
  -4  -2  15        9.01        7.91      0.92 o 
  -3  -2  15        0.54        0.05      0.69 o 
  -2  -2  15        0.29       -0.41      0.90 o 
  -1  -2  15       12.50       13.34      1.16 o 
   0  -2  15       50.29       48.43      1.70 o 
   1  -2  15        1.11        1.33      0.84 o 
   2  -2  15        3.49        6.17      0.93 o 
   3  -2  15        0.14       -0.10      0.73 o 
   4  -2  15        2.67        1.48      0.81 o 
   5  -2  15        3.19        7.08      1.05 o 
   6  -2  15        0.48       -0.99      0.99 o 
   7  -2  15        2.34        1.83      1.62 o 
  -5  -1  15        3.53        3.41      1.08 o 
  -4  -1  15       50.95       51.32      2.18 o 
  -3  -1  15        0.02        1.03      0.84 o 
  -2  -1  15        0.85        2.41      0.82 o 
  -1  -1  15       53.08       55.91      1.82 o 
   0  -1  15       25.05       19.15      1.17 o 
   1  -1  15       83.74       83.25      2.71 o 
   2  -1  15       49.13       37.55      1.56 o 
   3  -1  15        1.65        4.07      0.84 o 
   4  -1  15       10.65        9.70      1.18 o 
   5  -1  15       18.73       18.73      1.23 o 
   6  -1  15       23.71       26.53      1.71 o 
   7  -1  15        0.02       -1.02      1.24 o 
  -5   0  15       19.31       18.45      1.46 o 
  -4   0  15       31.08       33.46      2.93 o 
  -3   0  15        0.97        0.41      0.77 o 
  -2   0  15        9.01        7.93      0.84 o 
  -1   0  15       20.69       23.10      1.09 o 
   0   0  15        0.87        2.42      0.79 o 
   1   0  15      179.15      173.14      4.20 o 
   2   0  15        1.34        1.55      0.74 o 
   3   0  15       10.24        7.82      0.94 o 
   4   0  15        5.35        8.66      1.32 o 
   5   0  15        2.10        2.38      0.96 o 
   6   0  15        3.25        1.38      0.95 o 
   7   0  15        2.88        2.81      1.40 o 
   8   0  15        7.68       12.74      2.05 o 
  -6   1  15        2.41        1.08      0.95 o 
  -5   1  15        0.21       -0.77      0.85 o 
  -4   1  15        8.92        7.27      1.09 o 
  -3   1  15        6.00        6.94      1.14 o 
  -2   1  15       37.79       39.43      1.36 o 
  -1   1  15        2.64        0.70      0.58 o 
   0   1  15       12.21       14.48      0.84 o 
   1   1  15        1.23       -0.16      0.58 o 
   2   1  15        0.62        0.02      0.65 o 
   3   1  15        9.52       11.20      0.98 o 
   4   1  15       52.00       54.15      1.75 o 
   5   1  15        3.44        2.32      0.95 o 
   6   1  15       25.38       23.34      2.13 o 
   7   1  15       37.87       44.10      3.07 o 
   8   1  15        6.08        7.24      2.23 o 
  -6   2  15        6.35        8.57      1.22 o 
  -5   2  15        5.84        5.25      1.06 o 
  -4   2  15        0.68        1.25      0.83 o 
  -3   2  15        2.23        0.36      0.70 o 
  -2   2  15       15.18       16.36      1.47 o 
  -1   2  15        3.31        3.44      0.78 o 
   0   2  15       43.62       43.24      1.25 o 
   1   2  15       39.78       39.75      1.30 o 
   2   2  15        0.37        0.86      0.54 o 
   3   2  15       21.46       19.27      0.99 o 
   4   2  15        1.41        2.02      0.66 o 
   5   2  15        9.51       11.79      1.70 o 
   6   2  15       31.21       24.33      1.95 o 
   7   2  15        1.05        1.62      2.28 o 
   8   2  15       11.62        9.83      1.56 o 
  -6   3  15        3.35        4.14      1.60 o 
  -5   3  15       19.41       20.16      1.75 o 
  -4   3  15       14.08       12.70      1.18 o 
  -3   3  15        8.60        7.76      0.86 o 
  -2   3  15       10.08       10.89      1.37 o 
  -1   3  15       77.68       67.60      1.87 o 
   0   3  15       16.48       17.30      1.06 o 
   1   3  15        0.40        0.17      0.63 o 
   2   3  15        9.68        9.51      0.81 o 
   3   3  15        0.64        0.61      0.56 o 
   4   3  15       12.17       12.33      0.96 o 
   5   3  15        1.22        1.49      1.13 o 
   6   3  15        1.04        0.50      1.06 o 
   7   3  15       22.98       22.58      1.87 o 
   8   3  15       11.97       11.21      1.55 o 
  -6   4  15        0.61        2.39      1.05 o 
  -5   4  15        5.23        7.44      1.70 o 
  -4   4  15       56.99       53.02      2.06 o 
  -3   4  15        0.01        1.13      0.67 o 
  -2   4  15       53.85       55.02      1.77 o 
  -1   4  15        8.01        7.12      0.86 o 
   0   4  15       10.60       10.01      0.92 o 
   1   4  15       18.61       17.50      1.03 o 
   2   4  15       19.85       22.85      1.12 o 
   3   4  15        0.83       -0.04      0.64 o 
   4   4  15        4.88        5.84      1.35 o 
   5   4  15        7.92        5.39      0.99 o 
   6   4  15        3.75        4.09      1.01 o 
   7   4  15        1.42        0.27      0.88 o 
   8   4  15        4.92        3.80      1.04 o 
  -6   5  15        2.31        5.06      1.24 o 
  -5   5  15       63.43       67.42      2.42 o 
  -4   5  15        2.04        1.64      0.76 o 
  -3   5  15        7.80       10.15      0.98 o 
  -2   5  15      114.87      112.60      2.89 o 
  -1   5  15       18.94       18.04      1.25 o 
   0   5  15        0.20        1.14      0.67 o 
   1   5  15       22.16       22.02      1.14 o 
   2   5  15       42.52       44.68      1.49 o 
   3   5  15       52.01       54.01      2.07 o 
   4   5  15        4.75        6.04      0.98 o 
   5   5  15        1.31        0.48      0.87 o 
   6   5  15        6.46        9.27      1.13 o 
   7   5  15       34.77       35.81      1.78 o 
   8   5  15        0.11        0.56      0.93 o 
  -5   6  15       17.29       18.83      1.91 o 
  -4   6  15        2.99        2.53      1.12 o 
  -3   6  15        6.86        6.40      0.89 o 
  -2   6  15        0.31        0.54      0.68 o 
  -1   6  15        0.01        0.02      0.65 o 
   0   6  15        0.90        1.20      0.64 o 
   1   6  15        6.00        6.36      0.82 o 
   2   6  15        7.08       11.62      1.13 o 
   3   6  15       71.60       73.64      2.34 o 
   4   6  15       45.99       52.28      2.04 o 
   5   6  15       29.17       32.41      2.28 o 
   6   6  15       56.35       63.37      2.28 o 
   7   6  15        3.09        4.83      1.15 o 
   8   6  15        0.01       -0.66      0.86 o 
  -5   7  15       33.17       44.99      2.43 o 
  -4   7  15        0.90        1.14      0.79 o 
  -3   7  15        1.87        0.83      0.97 o 
  -2   7  15        0.86        1.39      0.71 o 
  -1   7  15        0.12       -0.45      0.65 o 
   0   7  15        4.39        5.70      1.23 o 
   1   7  15        0.96        1.48      0.85 o 
   2   7  15       56.12       53.30      2.02 o 
   3   7  15        2.63        1.94      0.95 o 
   4   7  15       44.43       48.73      2.51 o 
   5   7  15       30.44       35.96      1.77 o 
   6   7  15       21.64       23.71      1.50 o 
   7   7  15        5.06        4.49      0.98 o 
  -4   8  15        0.01        0.49      0.77 o 
  -3   8  15        8.32        9.23      0.98 o 
  -2   8  15        6.28        7.16      0.97 o 
  -1   8  15       25.96       31.15      1.61 o 
   0   8  15        8.94        7.39      1.32 o 
   1   8  15        5.97        7.99      1.09 o 
   2   8  15       26.21       21.17      1.79 o 
   3   8  15        3.25        2.06      0.95 o 
   4   8  15        3.36        2.35      0.98 o 
   5   8  15        2.69        0.99      0.90 o 
   6   8  15        0.77        1.24      0.87 o 
   7   8  15       11.21       11.04      1.79 o 
  -4   9  15        6.14        8.91      1.64 o 
  -3   9  15        0.38       -0.68      0.68 o 
  -2   9  15        2.66        4.25      1.01 o 
  -1   9  15        1.82        4.77      0.99 o 
   0   9  15        7.65       10.63      1.15 o 
   1   9  15       33.13       26.26      1.98 o 
   2   9  15        2.37        1.00      1.17 o 
   3   9  15        3.20        2.38      0.99 o 
   4   9  15        1.13        1.39      0.92 o 
   5   9  15        7.23        7.56      1.10 o 
   6   9  15        0.36       -0.83      0.83 o 
  -2  10  15        3.02        2.31      1.02 o 
  -1  10  15        8.69        9.23      1.69 o 
   0  10  15       15.11       13.25      2.02 o 
   1  10  15        5.55        4.16      1.44 o 
   2  10  15        6.43        9.20      1.49 o 
   3  10  15        0.07        0.92      1.22 o 
   4  10  15        2.77        2.88      0.99 o 
   5  10  15       13.14       16.88      1.39 o 
  -1  11  15        1.78        2.38      1.27 o 
   0  11  15        1.34        0.12      1.83 o 
   1  11  15        2.09        1.89      2.18 o 
   2  11  15        7.84       11.47      1.65 o 
   3  11  15        0.06       -0.07      1.19 o 
   0  -4  16        0.50        0.72      2.12 o 
   1  -4  16        4.60        5.35      1.19 o 
   2  -4  16        0.00       -0.65      1.02 o 
   3  -4  16        0.31        1.78      0.94 o 
  -2  -3  16        0.57        0.66      1.00 o 
  -1  -3  16        1.14        0.37      0.96 o 
   0  -3  16        3.92        3.41      0.89 o 
   1  -3  16        0.37        2.34      1.58 o 
   2  -3  16        1.40        1.74      0.87 o 
   3  -3  16        2.15        0.90      0.87 o 
   4  -3  16        1.71        5.61      1.09 o 
   5  -3  16        0.98        3.04      1.03 o 
  -3  -2  16        9.86        7.92      0.95 o 
  -2  -2  16        7.60        9.45      1.51 o 
  -1  -2  16       14.67       10.30      1.08 o 
   0  -2  16       18.43       19.30      1.30 o 
   1  -2  16        0.02       -0.15      0.74 o 
   2  -2  16        6.17        7.29      1.75 o 
   3  -2  16       10.56       13.75      1.18 o 
   4  -2  16       26.32       31.56      1.60 o 
   5  -2  16       10.57       14.36      1.40 o 
   6  -2  16       28.31       26.14      2.97 o 
  -4  -1  16        1.17        1.53      1.01 o 
  -3  -1  16        0.01        1.04      1.04 o 
  -2  -1  16       16.55       13.46      1.04 o 
  -1  -1  16        9.51        9.78      1.45 o 
   0  -1  16       19.65       18.97      1.23 o 
   1  -1  16        2.94        6.06      1.51 o 
   2  -1  16        2.46        1.53      0.80 o 
   3  -1  16       28.26       32.91      1.69 o 
   4  -1  16        1.59        1.78      0.87 o 
   5  -1  16        3.14        4.77      1.17 o 
   6  -1  16        2.52        2.09      1.08 o 
  -4   0  16        2.01        1.59      1.01 o 
  -3   0  16        5.00        2.61      1.53 o 
  -2   0  16        8.85        7.07      0.86 o 
  -1   0  16       30.61       31.56      1.20 o 
   0   0  16      203.33      216.67      3.97 o 
   1   0  16       25.92       30.63      1.46 o 
   2   0  16       38.47       37.23      1.57 o 
   3   0  16        6.21        7.82      0.96 o 
   4   0  16        3.20        2.46      0.84 o 
   5   0  16        0.00       -0.88      0.88 o 
   6   0  16        0.04       -1.46      2.34 o 
   7   0  16        0.78        0.14      1.30 o 
  -5   1  16       14.88       14.73      1.42 o 
  -4   1  16        0.21       -0.32      0.89 o 
  -3   1  16        1.82        0.19      0.86 o 
  -2   1  16        5.47        4.08      1.00 o 
  -1   1  16        0.98        0.23      0.76 o 
   0   1  16        6.36        5.16      0.74 o 
   1   1  16       60.63       55.26      1.51 o 
   2   1  16       15.63       18.62      1.02 o 
   3   1  16        1.09        1.15      0.75 o 
   4   1  16       14.78       20.14      1.21 o 
   5   1  16       24.75       17.95      1.44 o 
   6   1  16        0.13       -0.38      1.21 o 
   7   1  16        7.44        6.73      1.58 o 
  -5   2  16       19.62       22.19      1.62 o 
  -4   2  16       17.06       22.20      1.85 o 
  -3   2  16        8.17        8.38      1.13 o 
  -2   2  16       35.00       35.34      1.90 o 
  -1   2  16        6.61        5.34      0.87 o 
   0   2  16       11.03        8.99      0.86 o 
   1   2  16       57.54       58.91      1.50 o 
   2   2  16       71.28       80.69      1.87 o 
   3   2  16        0.60        0.64      0.67 o 
   4   2  16        4.50        7.10      0.94 o 
   5   2  16        7.44        7.16      1.14 o 
   6   2  16        0.36        1.01      1.19 o 
   7   2  16       11.77       11.74      1.70 o 
  -5   3  16       11.78       11.97      1.38 o 
  -4   3  16        2.91        3.84      1.73 o 
  -3   3  16       34.30       35.09      1.50 o 
  -2   3  16        0.09       -0.68      0.68 o 
  -1   3  16        3.47        4.53      0.84 o 
   0   3  16        0.09       -0.68      0.68 o 
   1   3  16       13.63       12.61      1.02 o 
   2   3  16        0.91        1.18      0.77 o 
   3   3  16        1.28        1.08      0.64 o 
   4   3  16       12.96       11.42      1.02 o 
   5   3  16        0.22       -0.92      1.31 o 
   6   3  16        3.41        2.75      1.84 o 
   7   3  16        2.98        2.06      1.32 o 
  -5   4  16        4.80        5.75      1.35 o 
  -4   4  16       74.71       80.86      2.64 o 
  -3   4  16        0.62        0.36      0.70 o 
  -2   4  16        0.00       -0.38      0.69 o 
  -1   4  16       28.36       26.15      1.29 o 
   0   4  16       20.99       22.01      1.38 o 
   1   4  16        2.36       -0.51      0.65 o 
   2   4  16        0.14       -0.59      0.59 o 
   3   4  16       53.46       52.68      2.02 o 
   4   4  16        0.86       -0.07      0.86 o 
   5   4  16        0.00        0.12      1.84 o 
   6   4  16        2.90        1.35      1.47 o 
   7   4  16       34.80       37.78      3.80 o 
  -5   5  16       91.48      101.86      3.01 o 
  -4   5  16       25.89       23.39      1.96 o 
  -3   5  16       10.84       11.86      1.04 o 
  -2   5  16        0.56       -0.24      0.71 o 
  -1   5  16       32.96       35.70      1.79 o 
   0   5  16       57.66       55.81      1.76 o 
   1   5  16        2.88        1.96      0.73 o 
   2   5  16        5.53        5.31      0.81 o 
   3   5  16       15.43       19.99      1.37 o 
   4   5  16        6.70        7.71      2.52 o 
   5   5  16        3.84        2.35      1.16 o 
   6   5  16       27.24       28.53      1.98 o 
   7   5  16        6.08        4.95      1.11 o 
  -5   6  16       75.28       95.78      5.83 o 
  -4   6  16       12.50       13.58      1.57 o 
  -3   6  16        0.11       -0.03      0.71 o 
  -2   6  16        0.88        0.57      0.91 o 
  -1   6  16        3.30        1.61      0.86 o 
   0   6  16        8.18        7.27      0.98 o 
   1   6  16        2.95        3.94      0.78 o 
   2   6  16        5.95        4.93      1.23 o 
   3   6  16      115.82      116.25      3.84 o 
   4   6  16       49.09       53.01      2.61 o 
   5   6  16        3.89        4.04      1.26 o 
   6   6  16       18.74       18.81      1.45 o 
   7   6  16        7.61        8.21      1.17 o 
  -4   7  16        0.41        0.17      1.06 o 
  -3   7  16        0.37        0.62      0.74 o 
  -2   7  16       37.51       43.99      2.03 o 
  -1   7  16        6.25        6.16      0.88 o 
   0   7  16        1.20        1.74      0.78 o 
   1   7  16       26.31       27.03      1.50 o 
   2   7  16        7.94        5.40      1.35 o 
   3   7  16        2.32        1.09      1.24 o 
   4   7  16       34.06       31.50      2.08 o 
   5   7  16        9.17        7.10      1.14 o 
   6   7  16        4.61        2.88      1.08 o 
  -3   8  16       11.19       11.29      1.06 o 
  -2   8  16        2.43        4.56      0.88 o 
  -1   8  16        6.90        9.65      0.98 o 
   0   8  16        1.96        0.14      0.88 o 
   1   8  16       23.17       19.72      1.73 o 
   2   8  16        6.55        7.91      1.44 o 
   3   8  16       10.96        9.02      1.53 o 
   4   8  16       38.26       43.36      2.44 o 
   5   8  16       10.91       12.26      1.28 o 
   6   8  16        0.58        1.08      0.93 o 
  -3   9  16        5.18        5.12      1.44 o 
  -2   9  16        5.19        5.89      1.12 o 
  -1   9  16        5.58        2.48      1.61 o 
   0   9  16        4.43        5.11      1.41 o 
   1   9  16        0.65       -1.12      1.12 o 
   2   9  16        4.35        4.01      1.41 o 
   3   9  16        4.30        4.37      1.35 o 
   4   9  16       28.06       33.57      2.18 o 
   5   9  16       11.85       13.43      1.31 o 
  -1  10  16        2.74        2.77      1.30 o 
   0  10  16        2.34        2.22      1.30 o 
   1  10  16        0.00       -1.86      1.86 o 
   2  10  16        1.03        3.12      1.37 o 
   3  10  16       30.58       38.21      2.37 o 
   1  -3  17        0.05        0.75      1.89 o 
   2  -3  17        0.80        0.99      1.46 o 
  -1  -2  17       25.96       28.86      1.82 o 
   0  -2  17       32.01       37.34      1.70 o 
   1  -2  17        0.02        1.85      1.05 o 
   2  -2  17        0.10       -0.41      0.87 o 
   3  -2  17        9.57       13.98      1.27 o 
   4  -2  17       28.15       28.26      2.01 o 
  -3  -1  17        6.80        3.69      1.78 o 
  -2  -1  17       12.04       17.12      1.16 o 
  -1  -1  17        3.53        6.54      1.37 o 
   0  -1  17       79.47       87.26      2.80 o 
   1  -1  17       93.18       91.00      2.48 o 
   2  -1  17        0.41        0.68      0.82 o 
   3  -1  17        3.87        2.93      1.10 o 
   4  -1  17        2.19        0.51      0.98 o 
   5  -1  17        2.11        1.95      1.16 o 
  -3   0  17        0.01        0.17      0.96 o 
  -2   0  17        4.23        5.41      0.86 o 
  -1   0  17        6.56        4.45      0.87 o 
   0   0  17       11.71       16.52      1.26 o 
   1   0  17        0.42        0.50      1.33 o 
   2   0  17       26.79       24.08      1.37 o 
   3   0  17       35.21       37.98      1.67 o 
   4   0  17        7.22        6.35      1.56 o 
   5   0  17        5.24        4.26      1.18 o 
   6   0  17        0.03        0.94      1.25 o 
  -4   1  17       11.58       15.38      1.48 o 
  -3   1  17        3.35        2.67      1.24 o 
  -2   1  17       44.11       49.96      2.16 o 
  -1   1  17       37.84       36.32      2.13 o 
   0   1  17       45.74       53.26      1.76 o 
   1   1  17       13.44       17.59      1.00 o 
   2   1  17       18.22       17.92      1.10 o 
   3   1  17        0.88        1.83      0.74 o 
   4   1  17        0.02       -0.84      0.84 o 
   5   1  17        1.88       -0.89      0.89 o 
   6   1  17        1.02       -1.03      1.03 o 
  -4   2  17       10.56       10.75      1.55 o 
  -3   2  17        6.13        7.47      1.32 o 
  -2   2  17        1.30        2.81      1.17 o 
  -1   2  17        1.65        0.65      0.81 o 
   0   2  17        4.23        3.59      0.92 o 
   1   2  17       13.19       12.29      0.97 o 
   2   2  17       40.90       52.12      1.49 o 
   3   2  17        1.33        3.03      0.69 o 
   4   2  17       26.38       26.85      1.42 o 
   5   2  17        0.01        1.39      1.45 o 
   6   2  17        8.55        9.15      2.18 o 
  -4   3  17        3.88        2.98      1.24 o 
  -3   3  17        7.75        8.92      1.21 o 
  -2   3  17        7.02        6.25      0.92 o 
  -1   3  17        6.94        4.81      0.94 o 
   0   3  17       42.73       45.34      1.69 o 
   1   3  17       29.27       30.03      1.75 o 
   2   3  17       11.68       13.67      1.07 o 
   3   3  17       40.84       44.49      2.02 o 
   4   3  17       25.24       26.03      1.35 o 
   5   3  17        0.28       -0.93      1.42 o 
   6   3  17        7.99        6.14      1.44 o 
   7   3  17        0.64        0.51      1.25 o 
  -4   4  17        8.09       12.07      1.28 o 
  -3   4  17        5.07        5.73      1.08 o 
  -2   4  17        1.99        1.90      0.79 o 
  -1   4  17       15.78       13.11      1.10 o 
   0   4  17        1.56        1.47      0.78 o 
   1   4  17       34.65       34.15      1.50 o 
   2   4  17        0.29       -0.57      0.98 o 
   3   4  17        1.19        1.05      0.93 o 
   4   4  17        1.50        1.29      1.38 o 
   5   4  17        2.56        3.79      2.11 o 
   6   4  17        0.25       -0.02      1.24 o 
   7   4  17        1.24        1.37      1.47 o 
  -4   5  17        4.32        3.34      1.79 o 
  -3   5  17        1.31        0.74      0.77 o 
  -2   5  17       13.67       12.80      1.07 o 
  -1   5  17        2.05        2.33      0.79 o 
   0   5  17        1.60        1.89      0.77 o 
   1   5  17        0.96        1.42      0.77 o 
   2   5  17        9.86        7.66      1.14 o 
   3   5  17        0.34        0.92      0.88 o 
   4   5  17       38.09       39.92      2.38 o 
   5   5  17       33.58       33.81      4.71 o 
   6   5  17        0.37        0.51      1.24 o 
  -3   6  17        0.44       -0.26      1.07 o 
  -2   6  17        2.87        5.04      0.89 o 
  -1   6  17        0.70       -0.07      0.77 o 
   0   6  17        0.49       -0.09      0.71 o 
   1   6  17       18.25       20.31      2.41 o 
   2   6  17        0.14       -0.64      0.88 o 
   3   6  17       13.21       10.52      1.95 o 
   4   6  17        0.37        0.94      1.84 o 
   5   6  17       31.06       29.49      2.11 o 
   6   6  17       20.05       21.05      3.10 o 
  -3   7  17        0.00       -0.74      0.74 o 
  -2   7  17        0.17        1.20      0.78 o 
  -1   7  17        1.77        2.19      0.80 o 
   0   7  17        4.76        6.27      1.10 o 
   1   7  17       27.00       28.74      1.64 o 
   2   7  17        0.14        0.71      1.24 o 
   3   7  17       45.53       55.79      2.77 o 
   4   7  17        1.31        1.64      1.24 o 
   5   7  17        2.80        0.54      1.27 o 
   6   7  17        1.93        0.96      1.22 o 
  -2   8  17        2.20        2.39      1.19 o 
  -1   8  17        8.42        8.93      1.22 o 
   0   8  17        0.44       -0.71      0.95 o 
   1   8  17        4.31        5.68      1.67 o 
   2   8  17       56.14       63.46      4.17 o 
   3   8  17       19.68       24.10      1.96 o 
   4   8  17        0.37       -0.10      1.18 o 
   5   8  17        0.86        0.27      1.42 o 
  -1   9  17        2.25        3.09      1.10 o 
   0   9  17        1.01        0.92      1.22 o 
   1   9  17       10.80       11.31      1.79 o 
   2   9  17        0.31       -1.41      2.66 o 
   3   9  17        0.95        1.18      1.28 o 
   4   9  17        9.92        8.35      3.37 o 
   0  -1  18        5.27        4.82      1.26 o 
   1  -1  18        1.16       -0.04      1.58 o 
   2  -1  18       36.26       41.65      2.99 o 
   3  -1  18       58.64       61.55      2.17 o 
  -1   0  18        4.70        4.05      0.88 o 
   0   0  18        1.85        1.47      0.85 o 
   1   0  18       15.87       11.36      1.02 o 
   2   0  18        4.56        1.02      0.93 o 
   3   0  18       11.45       11.38      1.18 o 
   4   0  18        0.90        1.83      1.11 o 
  -2   1  18       10.71       13.82      1.81 o 
  -1   1  18        7.53        5.36      1.16 o 
   0   1  18        3.37        4.91      0.80 o 
   1   1  18        0.61        0.89      0.73 o 
   2   1  18        3.68        2.60      0.73 o 
   3   1  18        5.64        4.08      0.76 o 
   4   1  18        0.78       -0.96      0.96 o 
   5   1  18        0.30       -1.40      1.40 o 
  -2   2  18       14.58       16.15      1.44 o 
  -1   2  18       13.31       11.29      1.43 o 
   0   2  18        3.87        3.84      0.94 o 
   1   2  18        0.65       -0.54      0.72 o 
   2   2  18        7.01        9.07      0.94 o 
   3   2  18        0.10        0.33      0.65 o 
   4   2  18        0.05       -0.36      1.10 o 
   5   2  18        8.60        8.99      1.59 o 
  -3   3  18        0.00        1.74      1.10 o 
  -2   3  18        6.69        7.04      1.16 o 
  -1   3  18       10.97       11.21      1.11 o 
   0   3  18        2.98        2.40      0.86 o 
   1   3  18        0.77        2.07      0.84 o 
   2   3  18        5.94        6.22      0.96 o 
   3   3  18        0.01        0.11      0.97 o 
   4   3  18        0.01       -0.44      0.90 o 
   5   3  18        0.54        0.00      1.11 o 
  -3   4  18        0.67        0.25      0.92 o 
  -2   4  18        0.00       -0.72      0.72 o 
  -1   4  18        1.78        2.07      0.82 o 
   0   4  18       23.81       24.10      1.35 o 
   1   4  18        0.00        0.28      0.76 o 
   2   4  18        8.70        8.43      1.19 o 
   3   4  18        2.90        1.60      0.99 o 
   4   4  18        0.57       -0.73      1.14 o 
   5   4  18        0.16       -0.63      1.18 o 
  -2   5  18        0.09       -0.36      0.79 o 
  -1   5  18        2.05        3.01      0.88 o 
   0   5  18        5.09        4.95      0.92 o 
   1   5  18        3.18        3.35      1.34 o 
   2   5  18        6.49        4.04      1.07 o 
   3   5  18        3.84        4.11      1.40 o 
   4   5  18       32.20       28.75      2.13 o 
   5   5  18        9.99        8.97      1.57 o 
  -2   6  18        0.04       -0.01      0.75 o 
  -1   6  18        0.46       -0.69      0.69 o 
   0   6  18        0.07       -0.72      0.72 o 
   1   6  18        4.75        4.54      1.42 o 
   2   6  18       20.73       18.77      1.48 o 
   3   6  18        9.34        9.06      1.59 o 
   4   6  18       24.43       23.70      2.04 o 
   5   6  18       13.93       12.35      1.71 o 
  -1   7  18        2.79        3.76      0.86 o 
   0   7  18        0.14       -0.08      0.95 o 
   1   7  18        4.02        6.74      1.15 o 
   2   7  18        1.40        1.89      1.50 o 
   3   7  18        5.00        5.95      1.55 o 
   4   7  18       13.16       18.09      1.93 o 
   0   8  18       15.38       19.31      1.52 o 
   1   8  18        0.02       -0.08      1.23 o 
   2   8  18        1.06        0.75      1.31 o 
   3   8  18        5.31        4.90      1.56 o 
   1   1  19        0.06       -0.60      1.09 o 
   2   1  19        4.85        5.91      0.89 o 
   0   2  19       12.98       16.24      1.70 o 
   1   2  19        0.02        0.45      0.88 o 
   2   2  19        1.65        0.37      0.77 o 
   3   2  19        8.43        4.64      1.06 o 
  -1   3  19       18.06       19.04      1.71 o 
   0   3  19        0.40        0.56      1.68 o 
   1   3  19       24.10       25.76      1.44 o 
   2   3  19        2.59        2.02      1.07 o 
   3   3  19        2.25        0.82      1.01 o 
  -1   4  19        8.33        6.13      1.02 o 
   0   4  19        0.21        2.01      0.86 o 
   1   4  19       11.00       13.82      1.20 o 
   2   4  19        1.45       -0.75      0.97 o 
   3   4  19        0.05        0.72      0.97 o 
   4   4  19        0.04       -0.58      1.21 o 
   0   5  19        2.80        2.64      0.90 o 
   1   5  19        0.03       -0.03      0.97 o 
   2   5  19        4.47        4.42      1.10 o 
   3   5  19        0.01        0.09      1.22 o 
   0   6  19        2.91        2.26      1.05 o 
   1   6  19        0.04       -0.06      0.96 o 
   2   6  19        9.06       10.30      1.67 o 
   3   6  19        4.02        5.65      1.55 o 
                                                 
